# Supplementary material for: The relationship between ambivalence over the expression of emotions and somatic symptoms among Iranian long-distance and geographically close partners: The mediating role of emotional suppression
Source: PLOS Ment Health. 2025 Oct 15;2(10):e0000434. doi: 10.1371/journal.pmen.0000434 (PMC12798524; doi:10.1371/journal.pmen.0000434)
Supplement: S1 Data — (CSV) [file pmen.0000434.s001.csv]

Age	Education	Gender	Duration_of_relationship	Children	A1	A2	A3	A4	A5	A6	A7	A8	A9	A10	A11	A12	A13	A14	A15	A16	A17	A18	A19	A20	A21	A22	A23	A24	A25	A26	A27	E1	E2	E3	E4	S1	S2	S3	S4	S5	S6	S7	S8	S9	S10	S11	S12	S13	S14
35	3	1	2	1	1	1	1	2	1	3	2	2	3	2	4	1	1	2	5	4	4	5	5	3	3	2	3	3	3	3	5	6	5	5	5	0	0	0	0	1	0	0	1	0	0	0	0	0	2
18	2	1	3	0	1	1	1	3	3	1	3	3	1	3	3	1	1	1	3	3	3	3	3	1	3	1	3	3	3	1	3	1	1	1	3	1	2	1	2	1	1	2	1	0	1	0	1	0	1
37	4	1	2	2	2	2	2	2	3	4	3	4	3	4	2	2	3	3	3	2	3	3	3	4	4	3	3	3	4	3	4	5	3	4	3	1	0	2	1	1	1	0	1	1	1	0	0	0	2
32	2	1	2	0	1	1	1	1	1	3	3	3	3	5	4	1	3	5	1	1	1	3	3	5	5	1	3	1	5	3	3	3	5	3	1	2	1	1	2	2	1	1	2	1	1	2	1	1	2
23	3	1	2	0	2	1	2	2	3	5	3	5	3	3	5	4	4	3	4	2	5	3	2	4	5	4	5	5	5	2	5	5	3	5	2	2	2	2	2	2	2	2	2	2	2	0	2	2	2
34	3	1	1	0	5	5	3	5	5	4	5	5	4	4	5	3	4	3	3	4	4	5	4	5	4	3	3	3	4	3	4	7	5	5	7	2	2	1	1	0	1	1	2	2	1	0	1	1	2
22	2	1	2	0	3	2	1	2	1	1	3	2	2	2	2	2	2	3	2	3	3	2	3	1	1	3	3	3	4	4	4	2	1	1	3	2	1	0	2	2	0	0	1	1	0	1	1	2	2
22	2	1	2	0	1	1	2	1	2	5	2	2	3	3	5	2	4	4	4	4	4	4	4	4	4	3	4	4	5	2	4	5	6	2	6	2	0	0	1	0	0	0	0	0	0	0	1	1	2
39	5	2	1	0	4	3	4	4	4	5	4	4	3	3	5	5	5	3	2	4	4	3	3	5	5	5	3	3	5	3	4	5	3	7	6	0	0	0	0	1	0	0	0	1	0	0	1	1	1
23	3	1	2	0	1	1	1	2	3	3	3	4	4	4	2	1	1	3	1	2	2	5	3	5	4	5	5	5	5	2	2	2	1	1	5	1	0	2	2	0	1	1	0	1	2	0	2	2	2
29	3	2	2	0	1	1	3	1	2	3	4	2	3	3	3	2	1	4	2	3	4	4	3	2	1	1	3	1	5	4	5	1	1	1	3	0	0	2	1	1	0	0	0	0	0	0	0	0	0
22	2	1	2	0	2	2	3	1	3	3	3	4	3	2	4	2	3	5	3	2	3	2	4	1	3	3	2	3	4	1	1	2	1	1	5	0	1	0	0	1	0	0	0	1	0	0	0	0	1
22	3	1	2	0	3	3	4	4	4	4	5	4	5	2	4	2	4	5	4	4	4	3	4	3	3	4	4	4	3	3	4	5	2	3	5	2	1	1	1	1	0	0	1	1	0	0	1	1	2
18	1	1	2	0	1	2	2	2	2	3	4	4	4	5	4	2	4	3	3	4	4	4	4	4	5	2	3	3	4	4	2	4	4	3	5	0	0	1	1	0	0	0	0	0	0	0	0	0	1
19	2	1	1	0	3	5	1	2	2	1	4	4	5	5	5	5	5	5	3	1	2	3	4	1	1	5	3	3	4	5	3	4	2	1	1	1	2	2	2	2	0	1	2	2	1	0	2	0	2
18	2	1	3	0	3	4	1	1	2	5	5	5	5	5	5	1	2	5	5	5	5	5	3	5	5	5	4	2	1	5	5	2	4	4	4	0	2	2	2	2	2	0	1	2	1	0	0	0	2
26	4	1	3	0	3	5	5	3	3	5	5	3	3	5	5	3	3	3	3	3	3	3	1	3	5	3	5	3	5	3	3	4	5	5	3	1	0	0	1	1	0	0	1	1	1	0	2	1	2
20	1	1	2	0	2	3	1	1	1	3	4	3	2	1	4	2	1	4	3	4	4	4	5	3	2	3	3	4	4	4	5	4	2	2	5	0	0	0	1	2	0	0	2	2	0	2	0	0	2
23	3	1	2	0	1	1	3	3	3	4	3	5	5	2	1	1	3	5	5	5	5	5	4	5	4	5	1	5	5	2	5	3	1	1	1	1	1	1	1	1	0	0	1	0	1	0	2	1	2
30	3	1	1	0	3	1	2	3	1	3	3	2	2	1	4	2	4	4	4	2	4	3	5	5	5	4	4	4	4	4	3	3	3	5	3	0	1	1	2	2	0	1	1	0	0	0	0	1	2
35	4	1	2	1	1	1	1	1	1	1	3	2	2	3	3	3	3	3	4	4	3	4	1	2	2	1	2	4	4	2	4	4	2	3	3	0	0	1	1	2	0	1	1	2	0	0	0	0	2
23	3	1	4	0	2	4	1	1	3	3	5	5	3	5	4	3	3	4	4	5	2	4	3	4	3	5	5	2	3	2	1	3	3	1	1	0	2	0	0	1	0	0	0	1	0	0	1	0	1
38	3	1	4	0	3	2	2	3	1	2	3	3	2	3	3	4	4	3	3	4	5	4	4	1	1	3	4	4	3	1	3	5	2	3	5	0	1	0	0	0	1	0	0	1	2	1	0	0	1
25	4	1	1	0	3	4	3	4	2	1	2	4	4	2	2	1	3	4	3	3	3	4	2	4	4	1	3	2	4	2	3	5	2	5	5	0	0	0	0	1	0	0	1	0	0	0	0	0	1
26	4	1	2	0	1	3	2	3	1	3	3	4	4	3	5	3	4	4	5	4	4	4	5	5	5	1	3	4	3	2	5	4	1	3	6	2	0	1	2	2	0	0	2	1	1	0	2	2	2
25	3	1	2	0	3	3	2	2	3	5	4	3	4	4	3	5	3	4	4	2	4	4	2	5	5	4	3	2	2	2	1	5	3	6	6	0	1	0	1	0	1	0	0	2	0	0	0	0	2
31	4	2	3	0	2	3	2	2	3	4	3	4	4	5	4	2	4	2	2	4	5	3	4	5	5	2	3	4	4	4	2	3	2	2	3	0	0	2		0	0	0	2	0	0	0	1	1	2
23	3	1	3	0	1	1	1	3	3	4	2	3	2	2	2	2	1	4	3	4	4	4	3	5	5	1	1	3	2	2	3	3	5	2	5	0	1	0	1	2	0	1	1	1	1	0	1	0	2
32	5	1	3	0	2	1	1	1	1	2	1	1	3	1	2	1	1	3	2	3	2	2	2	1	1	1	3	2	3	1	3	1	1	1	2	2	1	1	0	1	0	0	0	0	0	1	1	0	1
24	3	1	2	0	3	2	2	3	4	2	4	3	3	4	4	3	2	2	2	2	1	3	3	4	3	1	3	2	3	3	4	4	2	1	2	1	1	1	1	1	0	0	0	0	0	0	1	0	2
36	4	1	2	0	1	2	1	1	1	3	3	2	1	1	3	2	4	3	2	2	1	5	1	3	3	1	2	1	3	2	5	4	2	4	6	0	0	0	0	0	0	0	0	1	1	0	0	0	2
24	3	1	2	0	5	4	5	4	2	4	3	2	2	4	4	4	4	2	4	2	2	4	2	5	4	4	4	2	5	4	5	6	6	5	2	0	0	2	0	0	0	1	1	0	0	1	0	2	2
26	3	1	1	0	1	3	3	3	3	5	5	5	5	3	5	3	3	3	1	1	1	3	1	5	3	3	3	5	5	1	5	4	7	4	7	2	0	0	2	2	1	1	2	0	0	0	2	2	2
24	3	1	1	0	1	1	1	1	1	3	5	5	1	1	1	3	5	3	5	3	1	3	1	1	3	3	5	5	5	1	4	3	2	2	2	0	1	1	0	0	0	0	1	0	0	0	0	0	1
23	3	2	1	0	1	2	2	1	2	3	2	4	2	3	2	4	4	4	3	5	4	5	4	3	2	3	4	2	3	2	1	2	2	1	1	0	0	0	0	1	0	0	0	1	0	0	0	0	2
22	3	1	2	0	2	2	2	2	3	2	3	4	2	3	1	2	1	3	2	4	2	3	1	4	3	1	3	1	4	1	4	3	2	1	3	1	1	1	2	0	1	1	1	1	0	0	2	1	1
32	4	2	1	0	5	3	5	4	4	1	3	4	4	4	4	4	2	4	4	4	4	4	4	3	4	4	3	2	2	1	2	5	1	5	4	0	0	1	0	1	1	1	0	1	0	0	1	1	1
23	3	1	3	0	2	2	2	2	1	1	1	2	1	3	1	1	1	3	3	2	2	5	2	5	4	3	3	1	5	1	4	3	1	6	5	1	1	0	2	1	1	0	0	0	0	0	1	1	2
33	4	1	1	0	1	1	1	1	3	1	3	1	1	3	5	3	1	1	3	3	4	2	5	3	2	4	2	2	4	2	2	2	2	5	2	0	1	1	1	0	1	0	1	0	0	0	1	0	1
22	5	1	1	0	3	5	2	2	3	1	5	3	3	1	2	5	4	3	2	4	4	5	4	1	1	4	4	2	4	3	5	2	1	3	7	1	2	1	2	2	0	1	2	1	0	0	0	1	2
24	3	2	1	0	3	3	4	3	3	4	2	4	3	5	1	3	4	4	3	4	4	4	3	5	5	4	3	4	3	3	3	5	6	2	2	1	1	2	0	0	0	0	0	0	0	0	0	1	1
21	2	1	2	0	2	2	2	2	2	3	2	2	3	2	2	2	1	3	3	2	3	3	3	3	3	4	3	3	4	4	3	5	2	2	3	1	1	1	2	2	0	1	1	2	0	1	2	1	2
37	4	1	2	0	2	3	3	2	2	2	2	2	2	3	3	2	2	3	3	2	4	4	2	2	4	2	3	2	4	2	1	2	2	2	2	1	1	1	0	2	0	0	0	0	0	0	0	0	1
27	5	1	2	0	2	3	2	2	3	3	3	4	3	3	3	2	1	2	3	3	3	4	4	4	5	1	3	5	4	1	3	2	5	2	2	2	2	1	2	2	1	0	0	0	0	0	0	2	2
20	2	1	3	0	3	2	3	2	3	1	2	3	1	2	4	4	5	3	5	4	4	4	3	5	5	4	4	3	5	4	3	5	2	5	1	0	2	0	2	2	0	1	0	0	0	0	2	0	2
26	4	1	2	0	2	1	1	1	1	1	2	1	1	1	1	1	1	1	1	1	1	1	2	1	2	1	2	1	1	1	1	1	1	1	1	0	0	0	0	0	0	0	0	0	0	0	0	0	0
29	4	1	4	0	3	4	3	4	2	2	4	3	2	4	2	3	4	3	4	4	3	4	4	5	5	4	3	3	4	4	3	5	5	5	6	2	1	1	2	0	0	0	0	0	0	0	2	2	2
27	4	1	2	0	1	1	1	1	1	1	3	1	3	1	1	1	4	3	4	3	3	1	1	1	2	1	3	3	3	1	3	2	1	1	3	1	1	1	1	1	0	0	1	0	0	0	1	0	1
28	5	1	2	0	1	1	1	1	1	1	2	2	2	1	1	1	1	1	3	4	2	1	3	4	3	1	1	1	1	1	2	1	1	1	1	0	2	1	1	0	0	0	0	0	0	0	0	0	1
25	4	1	1	0	3	2	2	1	3	3	3	2	5	2	4	4	3	4	3	4	2	2	2	4	3	2	2	3	2	5	4	3	2	2	2	0	1	0	2	1	2	1	1	1	1	0	1	1	1
28	4	1	2	0	3	4	2	3	3	1	3	3	2	2	2	4	2	2	2	2	3	4	5	3	2	4	5	2	3	1	3	2	1	1	6	0	0	1	0	1	1	0	0	1	0	0	1	0	1
32	5	1	2	0	2	2	3	2	1	3	3	3	2	1	3	2	1	3	3	3	4	4	4	5	5	2	4	4	4	4	5	3	2	3	5	0	0	0	1	1	0	1	1	2	0	0	1	2	2
19	2	1	1	0	2	3	2	2	1	3	3	3	2	4	1	1	2	5	4	3	3	4	1	3	4	4	4	4	3	1	4	3	2	4	7	0	0	0	1	2	2	0	0	2	1	0	0	0	1
27	4	2	2	0	3	4	2	4	3	4	5	4	4	3	4	3	4	2	4	4	4	4	4	3	4	4	3	4	3	3	4	5	3	5	6	1	0	1	0	1	0	1	1	0	0	0	1	2	2
42	3	1	2	1	1	1	4	2	3	4	4	4	4	3	4	4	4	4	3	3	3	3	4	3	4	4	4	4	3	2	4	5	3	5	6	0	1	2	2	0	1	0	2	1	0	0	2	2	2
29	4	1	2	0	1	1	1	2	3	4	4	4	3	3	4	3	2	5	4	3	3	3	4	2	2	2	2	2	5	4	2	3	2	3	5	2	2	2	0	1	0	0	0	0	0	0	2	1	2
20	5	2	2	0	5	1	1	1	1	1	3	1	1	1	1	1	1	1	1	1	5	2	4	1	5	1	3	1	1	1	1	1	1	1	1	1	1	1	1	1	1	0	1	2	1	0	1	1	2
24	3	1	1	0	2	1	3	1	3	1	4	2	2	1	2	1	1	4	4	3	3	1	4	3	2	4	5	3	4	3	5	2	2	1	1	0	1	0	2	2	0	0	1	1	2	0	1	0	0
32	5	1	1	0	2	1	2	3	2	3	4	3	5	3	1	3	2	5	5	5	1	3	5	4	1	1	3	4	5	4	3	6	2	2	2	0	2	2	0	1	0	1	1	0	0	0	2	1	2
30	5	1	2	0	3	3	3	3	1	3	5	1	1	1	3	1	1	3	3	3	3	3	3	1	1	1	1	3	3	3	1	4	1	1	4	0	1	1	0	0	0	0	0	1	0	1	0	0	2
23	5	2	999	0	1	2	3	2	2	3	2	4	2	2	4	3	3	2	3	2	2	3	4	3	3	2	3	4	3	2	3	2	2	4	5	2	1	0		1	0	0	0	0	0	0	1	1	1
33	4	2	2	0	1	4	5	3	3	4	3	2	4	4	5	5	1	4	5	3	3	2	1	2	1	1	4	3	1	2	1	1	1	1	2	0	1	0	0	1	0	0	1	0	0	0	0	0	1
28	4	1	1	0	5	5	4	5	4	4	4	5	3	3	4	3	1	5	3	5	5	5	1	3	4	3	3	1	4	1	4	7	1	4	7	2	1	0	1	1	0	0	0	0	0	0	2	0	2
24	3	1	2	0	5	5	4	4	3	3	2	3	3	1	2	2	2	3	4	3	2	4	3	3	2	1	2	3	4	2	4	7	2	1	2	0	0	1	1	1	0	0	0	0	0	2	0	1	2
26	4	1	3	0	3	2	1	2	2	3	3	2	1	1	2	2	3	3	2	2	3	2	1	3	3	2	3	2	4	1	2	2	1	1	2	1	0	0	0	1	1	0	0	1	0	0	0	0	1
27	3	1	2	0	2	2	2	1	2	1	3	1	1	1	1	1	3	3	4	4	3	2	1	2	2	1	4	2	1	1	1	1	1	1	1	1	1	1	1	1	1	1	1	1	1	0	0	0	1
27	4	1	999	1	3	2	2	3	4	4	5	4	5	4	5	4	5	2	5	1	3	4	4	3	2	3	4	4	5	4	5	7	4	4	6	2	2	2	2	2	1	0	2	2	2	0	1	2	2
24	5	1	5	0	2	2	2	3	4	2	3	3	2	3	3	4	2	2	3	2	2	2	1	4	5	5	5	3	3	3	2	5	4	4	4	0	1	0	1	0	0	0	0	0	0	0	0	0	1
28	4	1	3	1	2	3	3	4	3	4	5	4	2	3	5	4	5	2	4	4	4	4	4	4	4	2	4	4	5	4	4	6	7	6	6	1	1	0	1	1	0	0	0	0	0	0	0	0	2
38	5	1	2	0	1	2	2	2	2	4	3	3	2	2	2	2	4	3	3	3	3	3	3	3	3	2	3	2	3	3	4	4	4	4	4	1	0	1	2	1	0	0	0	1	0	0	0	1	1
28	4	1	999	0	1	1	1	1	1	3	2	3	1	1	2	1	2	2	2	2	2	3	3	2	3	1	2	1	2	1	3	1	1	1	1	1	0	0	0	1	0	0	1	0	0	0	0	0	1
30	3	1	2	0	1	2	2	1	1	2	2	1	2	1	3	3	3	4	4	3	2	1	5	3	3	2	4	2	4	2	2	2	2	1	1	1	0	1	0	2	0	1	1	0	0	0	2	1	2
23	3	1	1	0	1	2	1	1	1	1	3	1	1	1	1	1	1	4	3	3	2	3	2	1	1	1	4	2	2	2	3	2	1	1	1	0	0	0	0	0	0	0	0	0	0	0	0	0	1
32	4	1	1	0	3	3	4	3	3	3	4	2	4	2	3	2	3	2	3	4	4	4	4	3	3	4	4	4	3	4	3	4	5	4	5	0	0	0	0	1	0	0	0	0	0	1	0	0	0
30	3	1	1	0	2	2	2	2	2	3	4	3	2	4	1	3	3	4	4	5	3	2	3	2	3	2	4	2	3	2	3	2	1	2	5	2	0	1	2	2	1	1	1	1	0	0	0	0	2
30	4	1	2	0	3	3	2	3	2	3	3	3	4	2	4	3	3	3	3	3	4	4	3	2	4	4	3	3	4	4	2	3	3	5	5	2	1	1	1	2	1	1	2	1	1	0	2	2	2
24	4	2	5	0	5	5	5	5	5	5	5	3	3	5	4	5	1	2	3	3	3	5	2	4	4	5	5	2	5	4	3	7	2	5	4	0	1	2	0	1	0	0	0	0	0	0	1	1	2
38	3	2	999	0	4	4	4	5	5	4	4	3	4	5	5	2	5	5	1	4	2	4	5	2	2	4	2	4	3	3	2	6	5	6	7	0	1	1		1	1	0	0	1	1	0	0	0	2
25	4	1	999	0	2	2	2	2	4	4	4	4	3	1	3	2	3	4	3	4	3	4	2	3	2	2	4	2	3	3	3	6	6	6	6	0	0	0	0	1	1	0	1	0	1	0	1	0	2
29	4	2	3	0	5	5	5	5	5	1	5	5	5	3	5	4	4	5	5	3	3	5	5	3	3	2	5	5	5	2	4	7	7	7	7	1	1	1	2	1	1	1	2	1	2	0	2	2	2
40	3	1	2	3	5	5	5	5	5	5	3	5	5	5	5	5	3	5	5	5	3	1	1	3	1	3	5	5	1	3	5	1	1	4	7	0	0	0	0	0	0	0	0	0	1	0	0	0	0
26	4	1	2	0	3	4	4	3	4	4	4	4	4	5	4	4	5	3	5	5	5	5	3	3	4	2	2	3	2	2	1	5	2	6	5	0	0	0	0	0	0	0	0	0	0	0	0	0	1
39	2	2	5	2	3	2	2	2	4	1	3	3	2	2	3	3	1	2	4	3	2	3	2	3	1	3	4	3	3	2	2	2	2	2	5	1	1	0		1	0	0	0	0	0	0	0	0	0
32	3	1	1	0	1	1	2	1	1	2	2	3	3	4	4	4	2	2	3	3	3	3	2	4	5	2	2	2	3	2	2	3	2	2	2	0	1	0	0	0	0	0	0	0	0	0	0	1	1
30	3	1	4	0	1	1	1	1	2	4	4	3	3	4	3	5	4	3	5	2	2	3	1	3	3	5	3	3	3	2	3	1	1	2	4	0	1	0	1	1	0	0	2	1	0	0	0	1	2
23	3	1	2	0	1	2	2	2	1	1	3	2	1	2	2	2	1	1	1	2	1	1	1	1	3	1	1	2	2	1	3	1	1	1	1	0	0	0	1	1	0	0	1	0	0	0	0	0	1
32	3	1	2	0	3	3	2	1	2	3	4	4	1	1	3	1	2	1	3	2	5	2	3	1	1	1	2	2	1	3	1	4	5	4	7	1	0	0	1	1	1	1	1	2	0	0	1	0	1
26	4	1	2	0	2	3	3	4	3	3	3	3	4	4	3	1	5	3	5	2	3	4	5	3	3	2	2	4	4	2	5	5	5	5	6	1	1	0	0	2	0	1	2	1	0	0	1	2	2
22	3	2	2	0	1	1	1	2	1	3	3	3	3	5	5	4	3	3	2	3	3	3	5	1	1	2	3	3	3	4	5	4	2	5	7	0	1	1	0	1	1	0	0	0	0	0	1	0	1
26	5	1	4	0	1	2	2	2	1	1	2	2	2	1	2	1	2	2	4	3	4	4	5	3	3	2	1	1	5	4	4	5	5	6	6	0	1	0	0	0	0	0	0	0	0	0	0	0	0
24	5	2	2	0	2	2	1	1	1	1	3	2	2	1	4	4	4	3	4	4	3	3	1	3	3	3	3	3	3	1	3	1	1	1	3	0	0	0	0	0	0	0	0	0	0	0	0	0	1
22	3	2	2	0	5	5	5	5	5	2	5	2	5	5	4	5	4	1	4	4	5	5	5	3	1	1	4	5	5	5	5	7	7	1	7	2	0	2	0	2	2	1	0	2	2	0	0	0	2
25	4	1	2	0	2	2	1	1	2	1	2	1	1	1	1	1	2	1	2	2	1	3	3	1	1	1	3	1	2	1	1	1	1	3	3	0	0	0	1	1	0	0	0	0	0	0	0	0	0
21	3	1	2	0	1	2	1	1	5	4	5	5	5	3	3	4	5	5	5	4	3	4	4	3	3	2	5	4	5	3	3	5	1	1	2	0	1	0	1	2	0	1	2	1	2	1	1	1	2
20	2	1	1	0	4	3	1	3	2	5	4	3	3	1	5	1	5	1	5	5	1	2	3	4	4	5	5	3	5	5	3	1	5	2	4	0	1	1	2	2	2	2	2	2	1	0	1	1	2
35	5	1	3	0	3	1	1	1	4	1	2	1	1	3	4	1	3	2	1	5	1	2	1	2	2	2	2	1	1	1	3	1	1	1	1	2	1	2	1	0	1	0	0	1	0	0	1	2	1
45	3	1	3	2	2	2	3	2	3	2	2	2	1	2	4	2	2	3	4	2	2	2	2	3	3	2	3	2	2	2	2	2	1	1	2	0	0	0	0	0	0	0	0	0	1	1	0	1	1
34	3	1	5	0	1	2	2	2	2	2	3	3	3	2	3	2	2	4	2	3	2	3	1	4	2	3	5	2	4	5	4	2	1	1	1	0	1	1	2	1	0	0	0	1	0	0	0	0	1
27	4	1	2	0	3	4	3	2	3	4	2	3	4	4	2	4	4	4	5	5	5	5	2	2	3	2	4	3	2	2	1	3	5	5	6	0	0	0	1	0	0	0	1	0	1	0	0	0	1
20	2	1	2	0	1	3	1	5	4	3	1	5	5	1	3	3	1	4	3	1	3	4	3	4	5	4	2	2	4	4	3	2	2	3	6	2	1	0	2	1	1	2	2	1	1	1	2	2	2
21	3	1	2	0	3	4	3	3	3	4	2	2	4	3	3	4	3	3	2	3	3	4	3	3	3	4	3	3	2	4	2	3	2	3	3	0	0	0	1	1	0	0	1	1	1	0	1	1	1
22	3	2	3	0	3	5	2	4	2	3	4	3	4	4	4	3	4	3	4	3	3	3	4	3	4	3	4	3	2	4	5	5	3	5	6	1	0	1		2	1	0	0	1	0	0	1	0	2
31	4	2	4	0	2	2	2	3	2	1	3	2	1	2	2	1	1	4	3	3	2	3	3	2	1	2	4	3	4	1	3	3	2	4	5	0	1	2	0	1	0	0	1	0	0	0	1	0	2
37	3	1	2	2	3	4	2	2	3	2	3	3	2	2	3	2	2	4	3	2	3	3	4	2	2	3	3	3	2	3	3	4	3	5	5	1	0	0	1	1	0	1	0	0	0	0	0	1	2
32	3	1	2	0	3	3	1	3	3	3	1	3	3	1	1	1	2	2	3	2	2	4	4	5	5	2	4	5	4	2	4	1	1	1	6	0	2	1	1	0	1	0	2	0	1	0	1	0	2
25	4	1	3	0	2	3	2	3	3	3	3	3	2	2	4	3	3	5	5	5	5	5	4	5	5	5	5	2	2	2	4	4	4	4	5	1	0	1	0	0	2	0	1	2	1	0	1	0	2
28	3	1	2	0	1	1	1	3	3	3	2	2	2	3	3	2	1	2	5	3	3	3	5	3	2	2	2	2	3	3	5	7	3	3	3	1	1	1	1	1	1	0	0	1	1	0	1	1	2
32	4	1	2	0	3	2	1	3	4	3	3	3	4	3	4	3	3	3	3	3	3	4	3	4	4	3	4	3	4	3	4	2	1	2	3	1	2	1	2	1	0	1	0	0	0	0	1	1	2
21	2	1	3	0	5	5	4	3	5	1	5	5	5	5	5	3	5	5	5	5	5	5	5	5	3	5	3	3	5	5	5	7	7	7	7	2	1	1	1	2	2	2	2	2	1	1	1	0	2
22	2	1	2	0	1	1	1	1	1	1	2	1	1	1	2	2	2	2	4	3	2	1	2	1	1	2	4	1	2	2	3	2	1	1	1	1	1	2	1	1	0	1	1	0	0	0	0	1	2
43	2	1	3	0	3	1	3	3	2	3	3	4	2	3	5	3	1	3	3	5	5	4	1	5	5	3	5	5	3	5	5	6	1	5	7	1	2	2	2	1	0	0	0	1	0	0	1	2	2
23	3	1	999	0	2	2	1	1	2	1	2	1	1	1	1	1	1	4	3	2	2	2	1	2	1	1	1	3	2	3	1	1	1	1	1	1	0	1	0	1	0	1	1	0	0	0	0	1	2
29	3	1	2	0	1	3	1	3	4	5	5	4	2	1	5	4	3	5	3	4	2	5	5	2	3	3	5	2	5	2	4	2	1	3	7	0	1	0	1	1	0	0	1	2	1	0	0	0	1
25	4	1	2	0	3	3	2	3	3	2	3	2	1	3	3	2	1	2	4	3	3	3	2	3	4	2	3	3	4	1	1	3	1	2	2	0	2	0	0	1	0	1	0	0	0	0	1	1	1
23	3	1	2	0	1	1	2	1	2	1	1	2	3	1	3	1	2	4	3	3	3	2	1	1	3	1	1	1	1	3	1	1	1	1	1	0	1	1	1	1	0	0	0	0	0	0	1	1	1
29	3	1	2	0	3	2	2	1	3	5	3	5	5	5	5	3	1	5	5	5	5	5	3	5	5	3	3	5	5	5	5	6	2	6	6	0	1	1	2	2	1	0	0	2	1	0	0	0	1
23	2	1	1	0	1	3	1	1	1	4	3	3	2	1	1	2	2	5	4	4	3	3	3	2	1	3	3	1	3	5	3	2	1	1	1	1	2	2	1	1	1	0	1	2	1	1	1	1	1
33	1	1	2	0	1	1	1	3	3	1	3	1	1	3	3	1	2	3	3	3	1	1	3	3	3	1	5	3	3	4	3	1	1	1	1	0	0	0	0	0	0	0	0	0	0	0	0	0	0
22	4	2	4	0	1	1	1	1	1	3	2	2	2	4	4	2	2	5	2	3	2	4	4	4	4	3	4	4	4	4	4	6	3	5	5	0	0	0	0	0	0	0	0	0	0	0	0	0	0
30	4	1	3	0	2	3	2	4	3	2	2	4	4	5	2	2	4	2	4	2	2	4	3	4	4	4	2	4	4	4	2	2	1	3	1	1	1	1	2	1	1	2	2	1	2	0	1	2	2
22	3	1	2	3	2	2	3	2	1	2	4	2	2	2	2	4	3	4	3	3	2	3	3	5	4	3	4	2	4	3	4	3	3	2	3	0	1	0	2	1	0	1	2	0	0	0	0	1	2
20	3	1	1	0	1	1	2	1	2	1	3	3	2	4	1	2	2	4	5	5	5	3	4	3	4	4	4	3	3	3	2	3	3	3	3	0	1	1	1	2	0	0	1	1	1	0	0	0	2
19	2	1	2	0	3	3	2	4	3	4	4	4	3	4	2	4	3	4	2	2	2	5	5	5	4	3	5	5	3	2	5	2	1	1	5	1	2	1	2	1	0	1	1	0	0	0	2	1	2
24	3	2	3	0	3	4	3	2	2	1	3	1	3	1	1	1	3	3	3	3	2	5	3	3	2	3	4	3	2	1	5	7	4	6	6	0	0	0	0	0	0	0	2	0	0	0	0	1	0
29	3	1	1	0	3	3	3	3	3	5	5	3	3	3	3	3	5	3	3	3	5	3	3	3	3	5	5	3	5	3	3	7	4	4	4	1	1	1	1	1	0	1	1	2	0	0	1	1	1
31	3	1	2	0	3	2	1	1	2	3	3	1	2	3	2	2	1	1	3	1	4	4	5	5	3	1	2	1	1	3	1	1	1	1	1	2	1	1	2	1	0	1	0	0	0	0	1	2	2
18	2	2	2	0	3	4	2	3	2	3	4	2	3	3	2	2	3	5	2	4	3	2	3	4	2	4	4	4	4	3	2	3	6	4	5	0	0	1	0	2	1	0	0	2	0	0	0	0	1
20	3	1	1	0	2	1	1	1	2	2	2	2	3	2	2	1	2	5	4	5	4	5	5	4	2	2	4	3	2	2	3	2	2	2	5	0	0	0	0	2	1	1	1	1	0	0	0	1	2
19	2	1	1	0	3	3	2	2	2	2	2	2	3	3	3	3	2	4	4	4	4	3	5	4	4	3	3	3	3	1	2	4	3	3	3	1	1	0	1	1	0	1	0	1	0	0	1	1	2
19	2	2	1	0	1	1	1	2	1	1	2	3	1	1	1	1	3	3	3	2	2	2	3	4	4	4	4	2	2	1	1	1	3	3	3	1	0	0		1	0	0	0	1	0	0	1	1	1
20	2	1	3	3	3	2	1	2	5	5	5	3	4	1	5	3	5	5	2	5	5	5	5	1	1	1	4	5	5	5	5	7	2	3	7	2	1	0	2	2	2	0	1	2	0	0	0	0	2
27	3	1	1	1	1	1	1	1	1	2	2	3	1	1	3	1	1	4	5	4	3	5	1	2	1	5	4	4	4	4	3	4	5	3	4	2	1	1	1	2	0	0	1	1	1	0	1	0	1
25	5	1	2	0	1	2	3	1	1	4	5	3	3	4	3	2	3	2	3	2	2	4	5	5	5	1	3	1	3	4	5	4	2	1	1	1	1	1	1	2	1	1	0	1	0	0	2	2	2
34	2	1	3	1	1	1	1	1	3	1	3	5	3	3	1	3	1	1	1	3	1	3	3	1	3	1	3	1	3	1	3	4	5	1	1	0	0	0	0	0	0	0	0	0	0	0	0	0	0
20	2	1	2	0	1	2	3	3	3	5	1	3	3	1	3	1	1	5	5	5	3	1	1	5	5	3	3	3	3	1	3	1	1	4	7	0	0	0	1	1	0	0	0	0	0	0	0	0	1
34	5	1	2	0	1	1	3	4	3	2	2	1	1	2	3	3	2	3	2	4	3	3	2	3	3	2	3	3	3	2	3	2	2	2	2	0	1	1	0	0	0	0	2	0	0	0	1	2	2
24	5	1	2	0	5	4	5	5	4	5	5	5	3	2	4	5	4	4	5	5	4	4	3	4	4	3	3	4	3	4	4	5	5	6	6	2	2	0	2	0	0	0	1	1	0	1	2	2	2
18	1	1	2	0	4	5	4	5	5	2	2	2	1	4	4	5	4	4	5	4	4	4	4	3	5	3	4	4	5	2	5	5	2	3	5	1	0	1	2	2	1	0	1	2	1	0	0	0	2
23	3	1	3	0	2	3	1	2	2	3	2	3	3	2	1	2	1	3	2	3	3	3	2	4	4	3	4	3	4	4	4	2	1	2	2	0	1	1	1	0	0	0	0	1	1	0	1	0	1
43	3	1	3	1	3	4	3	2	3	3	3	4	3	3	3	2	3	3	2	5	5	5	3	2	3	3	4	4	4	3	3	5	6	6	6	0	0	0	2	0	0	1	1	1	0	0	0	0	1
29	3	1	1	0	3	3	3	3	3	5	3	5	5	3	5	3	5	5	5	5	5	3	5	5	5	5	5	3	5	3	3	1	1	1	1	0	0	0	0	0	0	0	0	0	0	0	0	0	0
28	3	1	999	0	3	4	4	4	3	3	4	4	4	3	4	2	3	4	3	3	4	5	5	4	4	4	3	3	4	4	4	6	5	6	6	0	1	1	2	1	1	1	1	1	0	0	1	0	2
22	3	1	2	0	2	3	1	2	2	2	3	2	3	1	1	1	1	4	3	2	3	2	2	2	1	2	3	1	2	1	2	2	1	1	1	0	0	0	0	1	0	0	0	0	0	0	2	0	1
31	4	1	3	0	1	1	1	1	1	1	2	1	4	1	1	3	3	2	1	1	2	2	2	3	4	3	4	2	2	3	3	1	1	1	1	0	1	0	1	2	1	0	2	0	1	0	1	0	2
31	4	1	2	0	3	3	4	4	3	4	4	5	4	4	5	5	5	4	3	3	2	4	5	3	5	3	4	3	3	4	2	5	3	6	5	2	1	1	1	1	0	0	1	2	1	0	0	1	2
28	4	2	999	0	4	2	3	2	3	3	4	3	1	1	3	3	1	3	4	3	4	3	3	4	4	3	3	4	4	3	4	3	5	1	5	0	1	0	0	0	0	0	0	0	1	0	0	0	1
20	2	1	3	0	1	3	1	3	3	3	3	1	3	5	3	3	1	5	3	5	5	3	1	3	3	5	3	3	3	2	4	1	2	1	5	0	1	0	2	2	1	1	1	1	0	0	0	0	1
25	5	2	2	0	3	2	2	2	4	3	5	5	4	3	4	5	4	5	4	4	4	4	2	4	4	4	4	4	5	4	5	5	5	5	6	1	1	1	0	1	1	1	1	2	1	0	1	2	2
33	3	1	2	0	1	3	5	5	5	5	1	5	5	3	5	3	1	5	3	1	1	1	5	5	3	2	5	1	5	4	2	4	1	4	1	2	1	0	0	1	0	0	0	0	0	0	2	2	2
25	4	1	4	0	1	1	2	1	1	2	2	3	3	2	3	3	2	4	3	3	3	4	2	4	3	4	3	4	3	2	2	2	1	2	4	0	0	0	0	0	0	1	0	0	0	0	1	0	2
21	3	1	999	0	2	3	2	2	2	3	3	3	4	4	3	4	2	3	2	3	3	4	2	4	4	2	2	3	3	4	4	4	2	5	5	1	0	0	2	1	0	0	0	0	0	1	1	1	1
30	4	2	4	0	2	2	1	1	2	3	2	3	1	2	4	2	4	4	2	3	4	2	3	2	3	2	3	3	4	2	1	1	4	2	3	1	0	1	0	0	0	0	1	0	0	0	1	1	1
36	3	2	3	1	5	3	3	5	1	3	5	5	3	5	3	5	3	3	1	3	2	1	1	3	2	3	3	3	2	3	5	5	5	3	3	1	1	0	1	1	0	1	1	1	0	2	0	1	2
27	4	1	4	0	4	4	3	5	4	1	2	2	3	4	2	2	4	4	1	2	3	3	2	3	3	3	4	2	3	4	2	3	3	2	2	1	1	0	1	1	0	0	0	1	0	0	2	0	1
35	5	2	2	0	1	1	1	1	1	1	3	2	2	1	3	1	1	1	3	3	4	2	1	1	3	1	4	3	3	2	1	1	1	1	2	0	0	1	0	0	1	0	0	1	1	0	0	0	2
24	3	1	2	0	2	2	2	2	1	3	4	3	2	4	3	2	4	3	3	3	3	2	1	3	3	3	3	2	3	2	3	3	3	3	2	1	0	1	1	0	0	0	1	1	0	0	0	0	1
31	4	1	1	0	1	1	2	2	3	3	3	2	3	4	4	2	4	4	5	3	3	4	3	2	2	3	3	2	3	1	2	1	2	2	2	0	0	0	0	2	0	0	2	2	2	0	0	1	2
24	2	2	3	0	1	3	4	2	2	5	1	3	3	5	5	4	5	5	5	3	3	5	5	5	4	2	4	1	2	3	4	3	3	7	1	0	1	0	0	1	0	1	1	0	0	0	0	1	2
34	4	2	2	0	2	1	4	2	3	2	1	1	4	4	5	5	4	5	3	3	1	1	1	3	1	4	5	1	3	1	1	5	1	5	5	0	0	0	0	0	0	0	0	0	0	0	0	0	1
19	2	1	4	0	2	4	2	2	4	5	5	4	4	4	5	3	1	5	5	5	5	4	4	3	4	5	4	3	5	3	5	1	1	2	5	0	2	1	2	2	1	2	2	2	1	0	0	0	2
20	2	2	2	0	2	1	3	1	1	1	2	1	3	5	4	2	4	5	5	5	5	3	1	2	1	1	2	4	1	4	5	3	1	2	1	0	0	1		0	1	0	0	0	0	1	0	0	2
24	3	1	2	0	3	2	1	2	2	1	3	2	1	1	3	1	3	3	5	5	4	2	4	4	4	3	5	3	4	1	2	2	2	3	5	1	1	2	2	2	1	1	1	1	1	0	1	1	1
29	5	1	3	0	1	3	3	2	2	2	5	5	2	2	5	2	4	5	5	4	2	5	1	5	4	2	4	4	5	4	5	6	2	2	2	2	2	1	2	2	1	1	1	2	0	1	2	2	2
19	1	2	999	0	3	5	3	2	3	4	5	4	4	5	3	3	5	3	1	3	3	4	4	5	3	3	4	3	5	3	5	3	3	4	3	1	2	1	1	1	1	0	1	2	2	0	1	1	2
25	3	2	2	0	1	3	2	2	2	2	2	3	2	3	4	2	4	4	3	3	3	3	4	3	4	4	4	4	4	3	4	4	2	4	2	1	1	0	0	1	0	0	0	0	0	0	1	1	1
24	3	1	2	0	1	1	1	1	1	1	2	1	1	4	1	1	1	2	3	3	2	1	1	3	1	1	1	1	4	1	3	1	1	1	1	1	2	1	2	2	1	1	1	1	0	0	0	0	1
32	3	1	1	0	3	3	4	4	3	5	4	4	5	3	5	3	3	5	5	5	5	5	4	3	3	5	3	3	4	2	3	3	3	6	6	2	2	1	2	2	1	2	1	1	2	0	1	2	2
18	1	1	1	0	1	1	1	1	1	1	1	1	1	1	1	1	1	2	2	1	1	1	1	1	1	1	1	1	1	1	1	1	1	1	1	1	1	0	1	1	0	1	0	1	1	0	1	1	1
26	3	1	2	0	1	3	5	5	5	3	5	5	5	5	5	3	5	5	5	5	5	5	5	3	5	5	5	5	5	3	5	4	4	7	7	1	0	1	1	1	0	0	0	0	0	0	2	2	0
25	3	1	1	0	1	5	3	5	5	5	3	3	3	5	5	5	3	3	3	3	1	3	3	3	5	5	5	5	5	1	5	1	4	1	1	1	1	1	1	1	0	0	0	1	0	0	1	0	1
20	3	1	999	0	2	2	2	3	3	3	4	3	1	1	2	2	2	3	2	2	2	3	3	3	1	2	4	3	2	3	4	4	2	3	2	0	1	1	2	2	2	2	1	2	0	0	0	0	2
18	2	2	2	0	2	2	1	1	1	1	3	1	1	2	4	3	2	4	4	4	5	2	3	4	2	1	3	1	3	1	1	5	1	2	3	0	0	0		1	0	0	0	0	0	0	0	0	0
22	3	1	2	0	3	3	1	1	1	3	3	1	3	1	1	1	2	1	2	1	3	3	1	2	1	1	1	1	2	4	2	4	2	4	3	1	1	2	0	2	2	2	1	2	2	2	2	2	2
32	2	2	3	0	3	4	4	3	1	2	3	5	4	4	1	3	1	1	1	1	1	3	3	3	3	2	3	3	3	5	5	5	5	4	5	0	1	1	0	1	0	0	1	0	0	0	0	1	2
26	5	1	3	0	3	2	2	2	2	4	3	2	2	2	2	2	3	5	5	5	3	5	3	4	5	5	4	1	3	5	5	2	2	2	2	2	2	2	1	2	0	0	0	0	0	1	0	1	2
38	5	1	5	0	1	1	1	1	3	2	4	3	1	3	2	2	2	2	3	3	4	2	1	3	3	1	2	3	3	1	1	2	1	1	1	0	0	1	1	0	0	0	1	0	0	0	0	1	1
29	5	1	4	1	3	3	1	1	1	5	5	3	3	5	5	3	5	3	5	1	1	3	3	5	5	4	5	5	3	5	5	4	7	1	5	2	1	2	2	2	2	2	2	2	2	0	0	1	2
21	2	1	2	0	3	4	2	3	3	3	2	2	5	1	2	4	4	3	4	3	2	4	3	4	3	3	3	2	4	4	3	5	3	5	5	1	2	2	2	0	0	0	1	0	0	0	0	1	2
25	3	1	999	0	2	3	3	4	4	5	4	4	5	2	5	3	5	5	5	5	2	3	2	5	5	5	5	5	5	5	3	5	5	6	3	2	2	0	2	1	0	0	2	1	0	1	2	2	2
33	4	2	3	2	2	2	2	2	2	4	1	3	3	2	5	3	2	3	4	3	2	2	3	3	4	2	3	2	3	3	3	5	3	4	3	1	1	0	1	1	0	0	0	0	0	0	0	0	1
28	3	1	2	0	1	1	1	2	2	1	3	3	2	1	1	1	3	4	4	5	5	4	3	3	5	5	1	4	4	5	4	1	1	1	1	1	1	0	1	2	0	2	2	0	1	0	1	0	0
31	4	1	1	0	1	1	1	3	3	3	5	3	2	2	2	2	2	4	3	2	2	2	2	3	1	1	3	2	2	1	3	5	3	4	3	0	2	1	2	1	0	0	0	0	0	1	1	1	2
32	4	1	3	0	1	1	1	2	3	3	3	5	3	1	5	1	1	2	3	4	4	2	4	3	4	3	2	1	4	2	1	1	1	1	1	0	0	0	0	1	0	0	2	1	0	0	2	2	2
21	2	1	2	0	2	4	2	3	3	5	3	5	5	3	4	3	3	5	5	3	2	3	5	5	3	5	3	3	3	3	5	7	4	6	7	2	1	1	0	1	2	0	0	2	2	0	0	2	2
19	2	1	2	0	5	5	3	2	1	5	1	5	3	1	5	3	1	1	3	3	5	4	4	5	5	5	5	3	3	1	2	7	7	7	7	1	0	1	2	2	1	2	1	0	0	0	0	2	2
21	2	1	3	0	4	4	5	3	5	5	4	5	4	5	4	2	2	5	5	5	4	5	1	2	4	2	1	2	5	2	5	1	1	1	1	1	1	0	2	0	2	1	2	2	1	0	0	1	2
22	3	1	2	0	1	2	3	2	2	1	3	3	2	1	2	2	1	3	5	5	5	4	1	5	4	3	5	1	3	1	3	2	1	1	2	1	0	1	1	0	1	0	0	0	0	0	0	0	0
22	2	1	2	8	1	1	2	1	1	2	1	3	3	1	4	3	3	3	4	3	3	3	3	3	4	3	3	3	3	3	3	4	6	5	3	1	1	2	2	2	1	1	1	1	1	0	1	0	2
21	2	1	1	0	2	2	3	1	3	2	3	2	3	1	1	2	1	4	4	3	3	4	4	3	4	3	3	2	3	4	4	2	2	1	3	0	1	2	1	1	0	0	1	0	0	0	1	1	2
27	2	1	3	0	3	1	1	1	3	3	3	5	3	3	3	3	5	3	5	3	5	3	5	5	1	5	3	3	5	1	5	1	3	2	7	2	0	2	2	2	2	1	2	2	2	0	2	2	2
28	5	1	3	0	2	3	4	4	3	2	3	4	3	5	4	4	5	3	2	3	3	4	4	1	2	3	3	3	5	3	4	5	3	6	5	1	2	2	2	1	0	0	1	2	1	2	0	0	2
26	3	1	1	0	2	2	2	3	2	2	2	2	4	1	3	2	3	4	2	3	4	3	4	4	4	4	4	3	4	2	2	5	3	3	3	2	2	1	1	2	1	2	0	2	2	0	2	2	2
19	2	1	4	0	4	4	4	4	4	5	5	4	4	4	4	3	4	4	1	2	2	4	5	5	4	4	4	4	4	3	4	6	6	6	6	2	2	2	2	1	2	2	2	2	2	1	2	2	2
22	2	1	5	0	1	2	3	2	4	5	5	5	4	1	5	3	4	5	5	4	4	4	5	4	4	5	5	5	5	4	5	6	7	6	6	0	0	0	1	0	0	0	1	0	0	0	0	0	2
30	4	1	2	0	1	2	1	1	2	3	2	2	2	1	3	3	3	3	3	3	4	3	3	4	3	3	3	5	3	3	3	2	3	3	3	1	0	1	1	2	2	1	1	1	1	0	2	1	2
28	3	1	1	2	3	1	3	5	3	5	5	5	5	5	5	3	3	5	5	3	3	3	3	5	5	3	3	3	5	3	3	1	1	4	1	2	2	2	2	2	1	2	1	1	1	0	0	1	2
33	4	1	999	0	5	5	5	5	5	4	4	5	5	5	4	4	5	4	5	5	4	4	5	5	5	5	3	4	2	5	5	5	6	5	6	1	0	1	2	0	1	2	1	2	0	1	1	0	1
22	3	1	2	0	3	4	3	3	4	3	3	3	2	4	4	3	5	4	5	4	4	3	4	5	5	3	4	3	3	2	4	5	3	5	5	1	2	2	2	2	0	2	2	2	1	0	1	1	2
21	2	1	4	0	3	3	2	1	1	3	4	2	1	5	3	3	4	3	3	3	2	3	2	4	4	3	3	2	5	3	3	3	2	2	2	2	1	1	2	0	0	1	2	0	0	1	2	2	2
35	3	1	2	1	2	2	3	2	1	1	4	1	2	1	1	1	3	3	1	3	1	3	2	3	2	2	3	2	3	2	2	2	2	1	1	0	1	1	1	1	0	0	0	0	1	0	0	0	1
24	3	2	1	0	5	2	3	5	3	5	5	5	5	5	5	3	5	5	5	1	4	5	4	5	4	5	4	3	5	3	2	4	3	4	4	1	2	1	0	2	0	1	2	2	1	0	1	2	2
35	2	1	2	1	3	1	1	3	1	2	1	1	1	1	3	3	1	3	4	3	2	3	4	5	5	1	1	3	4	1	3	1	1	1	1	1	2	1	2	0	1	1	1	0	1	0	1	0	1
20	2	1	2	0	4	3	1	3	2	3	4	5	1	1	2	2	3	4	5	1	3	3	2	3	1	3	4	3	4	4	3	6	2	1	3	2	2	1	2	1	0	2	2	1	1	0	0	0	1
18	1	1	1	0	1	1	1	1	2	2	3	2	1	3	5	1	5	3	2	2	3	3	4	3	2	4	4	3	5	4	5	5	6	2	7	2	2	1	2	2	0	2	1	2	1	0	1	0	2
29	3	1	999	0	1	1	1	1	1	1	1	1	2	1	2	1	1	5	2	1	1	1	1	3	1	1	2	1	1	1	1	1	1	1	1	1	1	0	1	2	0	0	0	0	0	0	2	1	0
34	3	2	2	0	1	3	1	3	2	1	1	1	2	3	5	1	3	1	1	1	2	2	1	5	4	2	4	2	4	2	1	1	4	5	5	0	1	1	0	0	0	0	0	0	0	0	0	0	1
27	4	1	3	0	4	3	4	4	4	5	5	4	2	5	4	4	4	5	3	5	5	4	2	3	3	1	4	4	2	1	5	6	2	4	5	0	1	1	1	1	0	0	1	0	0	0	0	1	2
29	3	1	5	0	3	2	2	2	2	2	2	2	2	2	3	3	4	3	3	2	3	3	4	4	4	2	4	2	4	3	3	3	3	3	3	1	2	1	1	1	0	1	0	0	0	0	1	1	1
32	5	1	2	0	2	3	2	3	2	2	2	2	3	4	2	2	2	3	4	3	3	3	2	4	4	4	4	3	4	2	4	4	2	3	5	0	2	2	2	0	0	0	1	0	0	2	1	0	1
26	4	1	3	0	3	5	5	5	4	2	5	3	4	5	4	3	1	2	4	3	4	2	4	3	2	4	4	4	3	2	3	4	5	5	6	1	0	1	0	0	2	1	1	2	1	0	0	0	1
23	3	2	2	0	1	1	1	1	1	1	1	1	1	1	5	1	5	3	5	4	4	4	1	3	3	3	4	4	4	3	5	1	3	4	4	1	2	0	0	0	0	1	2	0	0	0	0	0	2
41	4	1	2	0	1	3	1	1	1	1	1	2	2	1	5	3	4	4	4	4	4	4	1	3	1	4	4	2	3	1	4	4	2	5	6	2	1	1	1	2	2	0	1	2	1	1	1	2	1
25	4	2	2	0	1	1	2	2	3	4	5	1	2	3	5	2	4	4	3	5	4	4	1	4	4	5	4	1	4	4	5	6	6	5	7	0	0	0	0	2	0	0	0	1	0	0	0	0	2
24	3	1	2	0	1	1	1	2	2	3	3	3	4	5	3	4	3	1	2	2	3	3	2	4	4	3	3	3	3	2	3	4	2	3	6	1	1	1	2	2	1	1	2	2	1	0	2	2	2
24	4	1	1	0	1	2	1	1	1	2	3	2	3	3	1	2	2	3	3	2	3	4	2	1	4	4	4	3	2	2	5	4	5	6	6	1	2	1	2	1	2	0	0	2	1	0	0	1	1
26	2	2	999	0	3	3	3	3	3	3	3	3	3	3	3	3	3	3	3	3	3	3	3	3	3	3	3	3	3	3	3	4	4	4	4	1	1	1	1	1	1	1	1	1	1	1	1	1	1
45	3	2	5	3	4	4	3	4	3	3	3	4	3	4	4	3	3	3	4	4	4	4	3	3	4	3	4	4	4	4	4	3	4	5	3	0	0	1	0	0	0	0	0	0	0	0	0	0	0
24	3	1	1	0	2	3	2	4	3	5	4	4	4	2	2	1	2	5	2	3	4	3	1	3	3	3	2	4	5	4	3	3	2	2	2	1	2	2	1	1	0	1	1	1	0	0	0	0	2
19	2	1	2	0	3	3	3	3	3	3	3	3	3	3	3	3	3	3	3	3	3	3	3	3	3	3	3	3	3	3	3	4	4	4	4	0	0	0	2	1	1	1	0	0	0	0	0	1	1
23	3	2	3	0	1	2	1	1	3	5	5	5	5	2	2	1	5	5	5	3	3	5	5	5	5	5	5	4	3	5	4	5	3	6	3	2	0	1	0	2	0	0	2	0	0	0	2	0	2
23	3	2	1	0	1	1	1	1	1	1	1	1	1	1	1	1	1	1	1	1	1	1	1	1	2	2	1	1	2	2	1	1	1	1	1	0	0	1	0	0	0	0	0	0	0	0	0	0	0
23	3	2	1	0	2	2	3	2	3	4	5	4	3	1	4	1	1	4	5	4	3	4	3	2	2	3	5	4	4	1	3	6	5	5	6	1	1	1	0	0	0	0	1	0	0	0	0	0	1
31	5	2	2	0	3	2	2	3	4	5	4	4	3	3	3	4	5	5	5	5	4	4	4	4	4	4	4	4	4	4	4	3	3	2	2	1	0	0	0	1	1	1	2	1	0	1	1	1	1
25	4	1	2	1	1	1	1	2	3	4	5	3	2	1	5	3	4	3	4	4	4	3	3	3	4	2	4	4	4	2	3	3	1	1	3	1	1	1	2	2	1	0	1	0	0	0	1	2	1
35	1	2	4	2	1	1	1	1	2	2	1	2	2	2	2	1	1	1	1	2	2	2	2	2	1	2	1	2	1	2	1	2	1	2	2	1	1	1	0	1	0	1	1	0	1	1	0	1	1
33	4	1	1	1	2	3	3	2	4	4	3	3	2	2	3	2	2	4	4	3	4	2	3	4	4	2	4	3	2	4	4	4	3	4	4	0	0	0	0	0	0	0	1	0	0	0	1	0	1
30	2	2	999	0	1	2	1	1	3	5	3	3	2	3	4	1	2	5	4	5	5	4	3	5	4	1	5	4	3	2	5	4	1	1	5	1	0	0	0	2	1	0	1	0	0	0	2	2	1
25	3	2	4	0	3	1	1	1	1	2	2	2	1	4	3	3	1	3	3	3	3	3	2	2	2	2	3	3	3	3	3	4	4	4	4	0	1	1	0	1	1	0	0	0	0	0	0	1	1
22	3	1	2	0	1	3	3	2	3	3	4	4	2	4	2	3	4	4	4	3	1	2	3	3	3	4	5	3	2	3	3	2	1	2	3	0	0	1	1	1	0	0	0	0	0	1	0	0	0
28	3	1	2	0	3	3	3	2	2	3	3	4	3	4	3	2	3	4	3	3	3	3	4	4	3	3	4	3	4	4	4	4	5	5	5	1	1	2	2	1	1	0	2	2	2	2	2	1	2
41	4	1	3	0	2	1	1	1	1	3	3	1	1	1	4	2	1	5	5	4	4	3	1	3	3	3	5	1	5	1	3	1	1	1	4	0	0	0	1	1	0	0	0	0	0	0	1	0	0
28	5	1	3	0	3	3	3	3	3	5	5	5	3	3	5	5	5	5	3	3	3	5	2	2	5	3	5	5	5	5	5	7	6	5	6	2	1	1	1	2	1	2	2	2	1	2	2	2	2
21	2	1	2	0	4	4	3	3	3	2	3	4	2	2	4	4	4	4	4	3	2	4	4	4	4	4	5	4	3	3	4	5	3	3	6	1	1	1	1	1	1	0	1	1	1	1	0	1	1
25	3	1	3	0	3	2	3	4	3	4	4	4	4	4	4	4	3	3	2	2	3	3	2	4	3	3	3	3	3	4	3	3	3	3	3	2	1	0	0	1	0	1	1	1	0	1	2	2	2
23	4	1	2	0	3	5	3	2	3	5	5	5	5	4	5	4	5	4	5	3	2	5	4	5	5	5	5	5	4	1	5	6	5	7	4	2	1	2	2	2	1	1	2	1	2	1	2	2	1
28	3	2	2	0	4	5	4	5	5	2	3	2	3	4	3	2	3	3	1	3	2	4	2	1	1	1	3	1	1	2	2	5	5	5	4	1	0	1	0	0	0	0	0	1	0	0	2	2	2
35	3	1	5	2	3	3	3	3	3	3	3	5	3	3	3	3	3	3	3	3	3	3	3	3	3	3	3	3	3	3	3	4	4	4	4	1	1	1	1	2	1	1	1	1	1	1	1	1	2
35	4	1	4	0	1	1	1	1	1	2	1	2	1	1	2	1	1	3	3	3	4	1	3	4	5	1	3	1	1	1	1	1	1	2	1	1	0	1	1	1	0	1	1	0	1	0	0	1	1
22	2	1	1	0	1	1	3	5	5	5	5	5	5	5	5	5	5	5	3	5	5	5	5	5	5	5	5	5	5	5	5	7	7	7	7	1	1	1	2	1	1	1	2	1	1	1	2	1	1
26	4	1	2	0	1	1	2	2	3	1	3	1	2	1	1	1	2	1	2	1	1	2	2	2	2	2	3	1	4	1	3	1	2	1	1	1	0	0	1	1	0	0	1	0	0	0	2	2	1
23	3	2	1	0	1	1	1	1	1	3	3	1	1	1	3	1	1	3	3	3	3	1	1	2	3	3	1	5	3	1	5	1	1	1	1	0	0	0	0	0	1	0	0	0	0	0	0	0	0
28	4	1	3	0	2	2	2	1	2	1	3	2	2	2	3	2	1	3	3	2	2	2	3	2	3	2	3	2	3	2	3	2	2	2	3	0	0	0	1	1	0	0	0	0	0	1	0	0	1
26	3	1	2	0	2	5	5	4	3	3	2	3	1	4	1	5	3	3	4	4	4	4	4	2	4	2	4	2	4	4	4	4	2	3	6	1	1	0	2	2	1	0	1	2	2	0	1	2	1
22	3	1	1	0	3	2	2	2	3	3	2	3	2	1	3	3	3	2	4	4	4	4	4	3	3	2	3	1	3	1	3	5	5	3	5	0	0	0	1	0	0	0	1	0	0	0	0	0	1
24	4	1	2	0	2	1	1	2	1	1	2	3	1	1	3	2	3	3	3	3	2	2	4	2	2	2	2	3	4	2	4	3	1	2	1	0	0	1	0	1	0	0	0	0	1	0	0	1	2
21	3	1	2	0	1	3	1	3	3	1	1	1	1	1	1	1	1	1	4	3	4	4	1	1	1	1	3	1	1	1	1	1	1	1	1	0	0	0	0	0	0	0	0	0	0	0	0	0	1
27	5	1	3	0	3	3	2	3	4	4	4	3	3	2	1	1	4	4	3	3	2	3	3	3	4	1	4	4	4	4	3	5	3	5	5	0	1	1	1	1	0	0	0	0	0	0	1	1	1
29	4	1	2	0	1	1	1	1	1	1	2	2	1	3	3	1	2	2	2	3	2	3	3	2	2	2	3	3	3	1	1	1	1	1	1	0	0	0	1	0	0	0	0	0	0	0	1	1	0
29	4	1	2	0	1	1	1	1	2	3	3	2	1	5	4	1	4	4	3	3	2	3	4	5	4	2	1	3	3	3	4	4	5	4	5	0	1	2	1	1	1	0	2	0	0	0	0	1	2
37	3	1	2	0	1	1	3	2	2	3	3	2	3	1	1	2	3	2	3	2	2	3	2	3	3	2	2	2	2	3	5	3	3	2	2	1	0	0	0	1	0	0	0	1	0	0	1	0	0
31	5	1	2	0	3	2	3	3	4	4	2	2	2	1	3	2	3	1	2	3	3	3	2	2	3	2	4	2	2	2	2	2	2	2	3	0	1	0	1	1	0	0	1	1	0	0	0	0	1
25	3	1	2	0	1	2	1	3	3	1	2	1	3	2	2	3	3	4	3	1	1	3	4	3	4	3	3	2	3	4	4	5	1	5	5	0	2	1	2	2	1	0	2	1	1	0	0	0	2
34	3	1	4	2	1	2	2	1	1	1	2	3	4	3	3	1	2	4	3	3	3	3	3	4	3	1	3	2	1	1	2	4	1	1	1	0	1	1	0	2	1	1	1	1	1	0	1	1	1
30	3	1	4	1	2	2	1	2	2	3	2	3	4	2	4	4	3	4	3	3	3	4	2	5	5	3	2	2	4	3	4	2	2	3	6	0	1	0	0	0	0	0	1	0	0	0	0	0	1
27	4	1	4	0	3	5	3	5	5	1	1	1	1	1	3	5	3	5	3	3	3	3	5	5	5	3	1	1	3	1	1	1	4	1	1	1	2	1	2	0	0	1	0	0	0	1	0	1	1
32	3	1	2	1	1	3	3	3	3	3	3	3	5	3	3	3	3	3	3	3	3	5	1	5	5	3	3	3	5	5	5	7	1	4	7	1	1	0	1	1	0	0	1	0	1	1	2	2	2
21	2	1	2	0	2	2	3	1	2	3	4	4	3	4	3	4	3	2	3	2	3	2	2	4	4	4	4	3	2	2	5	4	2	2	6	1	1	1	0	1	0	0	0	0	0	0	1	1	0
22	3	2	1	0	2	3	2	2	3	2	3	4	3	4	3	3	4	4	3	3	3	3	2	3	2	4	4	3	3	3	2	5	3	2	4	0	0	0	0	0	0	0	0	1	0	0	0	0	1
23	3	1	2	0	2	1	2	3	2	4	5	3	1	1	3	1	2	3	5	4	4	4	1	4	4	1	3	2	3	3	1	4	2	3	4	0	2	2	2	2	0	0	1	0	0	0	0	1	2
34	3	1	4	0	1	3	3	2	3	3	3	3	4	1	3	4	4	3	2	2	3	3	1	4	3	2	3	1	2	4	4	1	1	2	2	0	0	0	0	0	0	0	1	0	0	1	0	0	1
26	4	1	3	0	2	2	3	1	2	2	1	1	2	1	1	1	2	3	2	2	2	1	1	4	3	2	2	2	1	4	3	2	1	1	2	0	1	0	0	1	0	1	2	0	1	2	0	0	2
24	4	1	1	0	2	4	3	5	5	5	5	5	5	5	3	5	5	3	4	3	3	5	2	5	5	5	4	5	3	3	4	5	3	3	3	2	2	1	2	1	1	0	2	1	0	0	2	2	2
28	4	2	4	0	1	2	1	3	2	2	2	2	2	4	3	2	2	3	3	3	2	2	4	3	3	2	3	2	2	2	3	2	2	3	5	1	1	1	0	0	0	0	0	0	0	0	2	1	0
27	3	1	4	0	3	3	1	3	1	1	1	2	1	1	1	1	1	4	3	2	1	1	4	4	4	4	2	2	3	1	1	2	2	4	5	0	1	1	1	1	1	0	1	2	0	1	1	1	2
30	2	1	2	0	2	4	4	4	4	4	4	4	5	2	3	2	2	5	4	5	5	4	2	2	2	1	3	4	4	4	3	5	5	5	6	0	1	1	0	0	1	1	1	2	1	0	1	1	2
25	4	1	3	0	3	2	2	3	2	2	4	2	2	2	2	2	2	4	4	4	3	4	4	2	2	2	3	2	4	2	2	3	2	2	2	1	1	0	0	0	0	1	1	0	0	1	2	1	2
37	3	1	4	1	1	1	1	2	1	3	1	3	3	1	3	3	3	5	2	3	1	3	3	3	4	1	3	4	5	2	5	4	1	1	4	0	0	0	0	1	0	0	1	1	1	0	0	0	2
33	3	1	3	0	4	3	3	3	4	2	4	3	4	3	2	2	4	2	2	3	5	4	3	4	4	2	4	2	4	2	2	5	2	3	6	0	1	1	0	1	0	0	0	1	0	0	0	0	1
45	5	1	999	1	3	3	3	3	3	3	3	3	3	5	5	5	3	3	5	3	3	3	3	3	5	3	1	3	3	1	1	4	7	7	1	2	1	1	2	2	0	0	0	0	0	2	0	1	2
26	3	1	3	0	1	1	1	1	1	3	3	3	2	2	3	2	2	4	4	4	3	2	4	3	3	3	3	4	3	3	3	2	2	3	2	0	1	1	1	1	0	0	0	0	0	0	1	1	2
23	5	1	2	0	2	3	2	2	2	4	4	3	4	2	2	4	2	3	3	3	5	5	1	4	4	1	2	3	3	5	4	7	3	5	6	0	1	2	2	0	0	1	1	0	0	1	1	1	2
38	4	2	2	0	2	2	1	3	2	4	4	4	3	4	4	3	3	3	4	4	4	4	3	3	3	2	4	3	3	3	4	5	2	5	5	0	1	0	0	0	0	0	0	0	0	0	0	1	1
34	5	1	3	1	2	1	1	1	2	2	3	2	2	2	1	3	2	2	2	2	3	2	2	3	3	2	2	2	3	1	3	2	1	1	1	0	0	0	0	1	0	0	1	0	0	0	0	0	1
35	3	1	5	2	2	2	1	1	1	2	1	2	1	4	3	1	1	3	2	3	2	3	1	4	2	1	2	1	3	1	1	1	1	4	5	0	1	1	1	2	0	1	0	0	0	0	2	0	2
27	3	1	2	0	4	4	2	4	2	5	4	4	3	3	4	1	2	4	2	4	4	5	3	3	4	4	4	2	2	3	4	3	2	5	3	1	2	1	2	1	0	1	1	0	0	0	2	1	1
26	4	1	4	1	1	1	1	1	1	1	3	1	1	1	2	1	1	3	4	2	2	3	4	3	2	1	4	2	1	3	3	1	1	1	1	0	2	0	1	1	0	0	0	0	0	0	0	1	0
34	3	1	4	0	2	4	2	3	4	3	2	3	4	2	4	3	2	2	3	2	3	2	4	2	2	1	5	2	2	1	1	3	1	2	2	1	1	2	2	2	0	2	1	0	0	2	1	1	2
20	3	1	2	0	2	2	2	4	3	5	4	2	3	1	4	2	1	3	4	4	5	2	4	4	4	2	5	4	3	3	5	4	2	3	5	0	0	1	1	1	0	0	1	0	0	0	0	1	0
32	4	1	3	0	3	4	4	5	5	3	2	2	4	4	4	4	2	3	2	1	1	3	4	5	5	3	2	3	1	2	2	2	1	3	3	2	2	2	2	1	0	0	0	2	0	0	2	2	2
26	3	1	3	1	1	3	3	4	4	3	5	5	4	3	5	2	4	3	5	4	5	5	1	5	5	2	5	5	5	5	5	6	7	5	6	2	1	0	0	2	0	1	2	0	0	1	2	2	2
30	3	2	2	0	1	4	2	5	3	1	4	3	1	3	1	1	3	3	2	2	2	3	1	3	2	1	2	1	3	3	1	1	4	1	4	0	0	0	0	1	0	0	0	1	0	0	0	0	1
32	4	1	2	0	2	2	1	2	2	3	3	3	3	1	3	3	2	3	1	3	3	2	3	4	3	4	3	2	3	1	2	2	2	2	3	1	1	0	1	0	0	0	1	0	0	0	1	1	1
21	3	1	2	0	1	3	1	3	3	1	1	1	3	3	1	1	1	3	3	2	2	3	4	1	2	1	4	3	4	2	2	1	1	2	2	0	0	0	1	1	0	0	0	0	0	0	0	0	0
26	4	1	1	0	1	1	1	1	1	2	3	3	2	3	2	2	2	3	3	4	3	3	3	3	2	1	3	3	3	2	3	2	1	2	2	0	0	1	0	1	1	1	1	1	0	0	0	1	1
23	4	1	999	0	1	1	1	1	3	1	2	1	2	4	5	3	1	5	4	4	3	3	3	3	3	4	4	3	1	1	2	2	1	2	6	0	1	0	2	1	0	0	1	1	0	0	1	1	1
25	4	1	2	0	2	3	1	2	1	3	3	3	2	2	1	1	2	3	3	2	1	4	2	1	1	2	1	1	3	1	2	2	1	3	5	0	1	0	2	0	0	0	1	0	0	1	0	1	1
24	2	1	4	2	1	3	3	5	5	5	1	5	5	1	5	1	3	5	5	5	5	5	1	5	5	5	1	5	5	5	5	7	1	7	7	1	0	1	1	1	1	0	1	2	1	1	1	2	2
27	4	1	2	0	3	3	4	4	5	4	2	2	2	2	4	2	4	3	4	2	3	2	2	3	3	3	4	3	5	2	4	4	2	3	5	1	2	1	0	1	0	0	0	0	0	0	2	1	2
27	4	1	2	0	2	1	2	3	1	3	1	2	2	2	4	1	4	2	1	1	1	1	2	3	3	3	1	1	1	2	3	3	4	4	1	1	0	0	1	0	1	0	1	0	1	0	1	0	0
31	5	1	2	0	3	4	3	3	2	2	4	3	3	3	4	4	4	4	2	3	3	3	4	4	4	3	4	2	3	3	4	3	3	3	2	0	1	0	2	1	0	0	0	0	0	0	2	0	2
39	4	1	4	2	3	2	3	4	5	5	5	5	5	1	5	1	5	5	3	5	1	3	1	5	5	2	2	4	4	4	2	3	4	7	7	0	0	0	0	1	0	0	1	0	0	0	0	0	0
28	4	1	2	0	1	1	1	1	1	3	4	2	2	2	1	1	3	4	4	2	2	1	1	2	3	1	3	3	4	2	3	2	1	2	5	0	0	0	1	1	0	0	1	0	0	1	0	0	1
28	3	1	4	0	1	3	2	2	1	4	4	3	2	2	2	1	1	2	4	3	3	3	2	4	4	2	2	2	3	2	3	5	5	4	3	0	0	0	0	1	0	0	0	1	0	0	0	0	2
36	3	1	5	0	1	1	1	2	1	1	1	2	1	5	3	2	3	4	4	4	3	3	3	4	5	3	3	2	4	3	1	3	3	4	3	2	2	1	1	2	2	2	2	2	2	2	2	2	2
39	4	2	4	1	2	2	2	2	3	2	3	2	3	1	2	1	2	4	3	3	2	2	2	1	2	4	3	4	3	4	2	2	2	2	5	0	0	1	0	0	0	0	0	0	0	0	0	0	1
28	5	1	4	2	1	1	1	2	2	3	2	2	3	4	3	1	2	2	4	4	3	3	1	3	3	2	3	3	2	1	3	2	2	2	5	0	1	0	1	0	0	0	1	0	0	0	0	0	1
39	4	1	5	1	2	3	3	3	3	4	4	4	4	2	5	3	4	4	3	4	4	4	3	4	4	3	4	4	3	2	4	6	5	5	5	0	1	1	2	2	0	0	0	0	0	0	2	1	2
28	4	1	2	2	2	2	4	5	4	3	4	5	3	2	5	2	2	1	2	2	3	4	3	5	4	4	2	5	4	3	5	6	3	4	3	0	2	2	2	0	0	1	2	1	0	0	0	0	2
42	3	1	5	2	1	3	3	1	4	3	5	5	3	5	5	5	5	5	3	5	5	5	3	5	3	3	4	3	1	1	3	1	2	7	1	1	1	0	2	1	0	0	1	1	0	0	0	0	1
27	4	2	2	0	1	1	1	2	2	1	2	2	1	3	1	1	2	1	2	2	1	2	1	1	1	2	3	2	3	2	1	1	2	1	1	0	0	0	0	1	0	0	1	0	0	0	0	0	1
26	4	1	2	0	2	3	3	3	3	4	4	2	1	1	3	2	4	5	4	3	3	3	3	2	2	3	2	2	3	2	1	2	3	4	4	0	2	1	2	1	0	0	0	0	0	0	1	0	1
19	2	2	2	0	1	1	1	1	1	3	3	3	3	1	2	2	2	4	3	3	4	4	4	2	4	5	3	3	4	4	4	5	3	3	5	0	1	0	0	0	1	0	0	1	0	0	0	0	0
27	3	1	3	0	3	3	3	3	3	1	3	1	3	3	1	1	1	5	5	4	3	4	2	4	1	2	3	4	3	2	5	5	5	1	3	1	0	0	2	1	0	0	1	0	0	0	1	0	1
36	4	1	5	0	3	4	4	3	4	4	3	3	3	2	4	2	2	2	2	4	2	3	4	4	4	3	3	2	2	4	2	3	3	3	6	0	0	0	1	0	0	0	1	2	0	0	1	0	1
40	5	1	4	0	2	3	3	2	4	4	3	4	4	3	3	3	2	4	2	2	1	4	3	5	5	4	5	4	5	3	5	6	7	6	7	1	2	0	2	0	2	2	2	2	2	1	2	2	2
33	2	1	4	0	1	3	3	1	3	1	1	5	3	1	1	3	5	1	5	5	3	3	5	5	5	3	2	5	4	4	5	1	4	3	6	1	1	0	2	0	0	0	2	0	0	0	0	0	2
18	2	1	2	0	3	3	4	4	2	2	2	2	2	5	2	4	2	3	4	4	3	2	2	1	1	3	4	3	1	1	5	4	2	2	2	0	1	1	2	1	0	0	1	0	1	0	0	0	2
33	2	2	1	0	1	1	3	2	2	3	3	3	2	3	4	3	3	3	4	3	3	2	3	3	3	3	2	3	3	4	5	1	1	1	4	1	1	2	0	1	0	1	1	0	0	0	1	2	1
28	3	1	2	1	2	2	2	1	3	3	1	3	2	1	3	3	2	4	1	5	2	4	1	4	4	2	2	4	2	4	2	3	1	1	1	0	1	0	2	0	0	1	1	0	0	0	0	1	1
39	3	1	2	0	1	1	1	1	1	1	1	1	2	1	1	1	1	5	4	4	3	3	5	5	5	3	2	1	1	1	2	1	1	1	1	1	1	0	1	1	1	1	1	2	1	0	0	2	2
26	3	1	3	0	3	5	4	3	2	4	1	2	5	3	1	3	3	4	1	1	5	4	5	5	5	2	4	5	3	2	2	2	4	5	7	2	2	2	2	1	1	2	2	2	1	1	1	1	2
37	3	1	5	2	3	3	2	3	4	3	3	3	1	3	3	3	3	4	3	4	3	2	4	3	3	2	4	4	2	4	5	3	1	1	1	1	2	2	1	1	1	1	1	1	2	1	1	2	2
25	3	1	2	0	3	2	2	2	1	1	4	1	1	1	2	3	3	4	2	3	2	2	2	2	4	1	4	2	2	1	1	2	1	2	1	0	0	1	1	0	0	0	1	0	0	0	0	0	1
31	3	1	4	0	1	2	3	4	3	3	3	4	3	3	3	2	2	2	3	3	3	2	2	2	3	3	5	3	3	2	2	4	3	3	4	0	0	0	0	1	0	1	1	0	0	0	0	0	1
36	4	1	5	2	2	2	3	3	3	2	2	2	3	4	1	2	4	3	4	3	3	2	2	4	4	3	3	2	2	3	2	3	3	3	5	0	1	1	0	0	1	0	1	0	0	0	0	0	1
34	3	1	3	0	2	3	2	3	2	3	4	4	2	4	4	2	4	1	1	2	1	2	3	5	5	2	2	2	2	1	4	2	3	5	5	0	2	2	1	1	0	0	0	0	0	0	1	2	2
30	3	1	3	1	1	3	3	1	1	3	5	4	1	1	5	1	5	5	5	5	5	5	1	4	5	1	5	5	5	5	5	4	1	2	7	0	1	1	1	2	0	0	1	1	0	0	0	0	2
28	3	1	3	0	3	2	3	4	4	5	3	5	3	4	5	5	4	4	5	5	4	5	2	5	4	3	5	3	5	4	5	6	7	6	7	0	0	0	1	1	1	0	0	1	0	2	0	0	2
24	4	1	2	0	2	2	5	3	3	5	4	5	4	2	3	5	5	5	5	5	5	5	5	5	4	5	3	3	3	4	5	4	3	4	5	2	0	1	2	2	0	2	2	0	0	0	0	2	2
30	3	1	4	1	1	1	1	3	1	3	3	4	4	3	4	5	4	2	4	2	2	1	3	5	5	4	4	3	5	1	5	1	1	1	1	1	0	0	1	2	2	1	2	2	2	0	1	1	2
23	3	1	2	0	3	5	4	4	5	4	4	5	4	2	3	3	3	4	3	2	3	3	3	3	3	4	3	3	3	2	3	7	6	6	5	0	0	1	1	1	0	0	0	1	0	1	0	0	2
45	5	1	999	99	5	5	5	5	5	5	5	5	5	5	5	5	5	5	5	5	5	5	5	5	5	5	5	5	5	5	5	7	7	7	7	2	2	2	2	2	2	2	2	2	2	2	2	2	2
30	3	1	5	1	3	3	3	4	4	4	3	5	4	2	5	1	2	4	2	2	2	4	4	4	4	2	3	3	2	3	2	7	1	5	2	0	1	2	1	1	0	2	1	0	0	1	0	0	0
25	4	1	3	0	2	1	2	3	3	2	4	2	2	3	3	2	3	4	4	4	3	4	4	4	4	2	4	3	4	4	3	3	2	2	5	0	0	1	1	1	0	0	0	0	0	0	0	1	1
35	4	1	5	1	3	5	3	2	3	2	2	1	5	1	1	4	4	1	1	1	1	2	3	3	5	4	4	4	2	4	2	1	2	2	2	0	0	2	0	1	0	0	2	0	1	0	1	2	2
35	4	1	5	0	3	3	4	4	4	3	4	3	3	3	4	4	2	2	3	4	2	3	2	2	2	3	2	3	4	4	2	3	2	2	3	0	0	0	1	0	0	0	0	0	0	1	1	0	1
27	4	1	2	0	4	5	4	4	4	3	5	2	2	3	3	2	2	2	3	3	2	3	3	5	5	3	4	4	3	4	3	3	3	3	4	0	0	1	1	1	0	0	1	0	0	0	0	0	2
33	3	1	2	0	3	4	3	2	2	4	4	5	5	4	4	4	5	4	4	5	5	5	4	4	3	2	4	4	4	4	4	6	4	5	5	1	1	0	1	1	2	0	2	2	2	0	1	1	2
28	4	1	1	0	1	1	1	2	3	3	4	1	2	2	3	4	3	4	3	5	5	5	3	5	3	2	4	3	5	5	2	1	1	1	5	0	0	0	1	0	0	0	0	0	0	1	0	0	0
34	4	2	4	1	3	4	5	4	3	2	5	3	3	2	2	1	1	4	5	4	4	2	1	3	2	3	4	3	2	2	1	3	1	2	3	2	0	0	0	0	0	0	0	0	0	0	2	1	0
34	3	1	4	2	2	3	2	2	2	2	3	2	3	3	2	2	2	4	2	4	2	2	3	2	3	4	3	2	4	4	3	3	6	3	4	0	1	0	1	2	0	0	0	0	0	0	0	0	2
31	3	1	3	0	1	1	3	1	3	5	5	4	4	3	5	1	5	4	4	5	4	3	4	4	4	2	2	5	2	3	5	7	2	6	6	1	2	1	2	1	1	1	1	2	0	0	0	2	1
42	3	1	3	1	1	1	2	1	1	1	3	3	1	1	2	1	1	2	1	2	3	2	1	2	3	1	2	3	1	1	1	2	1	2	2	0	1	0	1	1	0	0	0	1	0	0	1	0	2
38	3	1	2	2	5	3	3	3	3	1	5	3	3	3	5	1	1	1	3	3	5	5	3	5	3	3	3	3	3	3	5	7	1	4	1	0	1	1	1	0	2	0	0	2	0	1	0	0	1
23	3	1	5	0	3	3	5	5	5	3	5	5	3	4	4	3	5	4	3	4	4	4	3	3	5	3	2	4	2	4	2	5	3	5	4	0	2	0	0	1	0	0	0	0	0	1	0	0	1
32	4	1	2	0	4	5	2	4	3	1	4	3	2	4	5	3	1	2	3	4	4	4	1	4	4	4	5	4	4	3	5	6	5	6	7	1	2	0	2	1	0	1	0	1	2	1	0	1	2
35	4	1	2	0	1	1	1	1	1	3	2	3	3	2	3	1	1	3	3	2	4	3	2	5	4	1	4	2	3	2	4	3	2	2	5	1	0	1	1	1	0	2	2	1	1	1	1	1	2
35	3	1	4	0	2	2	2	3	3	2	4	4	3	1	4	2	3	4	2	2	3	2	1	1	2	1	4	3	1	1	1	3	1	2	4	0	0	1	1	1	0	0	0	0	0	1	0	0	0
38	3	1	2	0	1	1	1	1	2	3	1	3	3	1	3	1	1	2	3	1	1	3	2	2	1	1	3	4	2	1	2	1	1	1	5	0	1	1	0	1	1	0	0	0	0	0	0	0	0
35	4	1	2	0	2	2	3	3	2	2	4	4	4	3	2	2	3	4	4	3	2	3	2	4	4	3	2	2	4	3	4	6	6	5	3	1	1	2	1	1	1	0	0	1	0	0	0	0	1
28	3	1	1	0	1	2	3	2	3	2	3	2	2	3	4	2	4	3	3	3	3	4	2	4	5	1	3	3	2	2	3	7	7	7	5	0	1	0	2	1	0	1	1	0	0	1	1	0	2
35	3	1	5	1	1	2	2	2	2	3	3	2	3	1	1	1	3	5	5	4	5	1	1	5	4	4	4	3	3	3	5	4	1	4	3	0	0	0	1	0	0	0	1	1	0	0	0	0	1
27	3	1	2	0	1	1	2	3	2	4	3	1	2	2	3	1	4	3	2	3	3	3	1	5	5	3	3	1	5	1	3	3	1	1	5	1	1	2	2	0	0	0	0	0	0	0	1	0	1
26	2	1	3	2	2	2	2	1	3	4	3	3	2	4	4	2	5	4	5	3	4	3	1	4	3	3	4	3	5	1	3	5	2	3	5	0	1	0	2	1	0	1	1	0	0	1	0	0	1
41	4	1	5	1	2	2	2	1	1	1	1	1	1	1	3	3	3	2	3	2	2	3	2	1	1	2	4	3	4	3	2	3	2	2	2	0	1	1	1	2	0	0	0	0	0	0	0	0	1
27	4	1	4	0	4	4	3	4	5	3	3	3	4	5	4	4	5	4	3	3	3	4	4	5	5	3	3	3	5	4	3	6	4	3	2	1	2	1	1	2	0	1	1	0	0	1	2	2	2
29	3	1	4	0	1	1	1	1	1	3	3	3	4	1	3	2	3	3	2	2	2	3	4	3	2	2	2	2	3	1	4	5	3	5	6	0	1	0	2	2	0	0	1	0	1	1	1	1	2
34	4	1	4	0	1	1	1	1	1	1	5	3	5	3	1	1	2	4	4	2	2	2	1	5	5	1	5	4	5	5	1	1	1	1	4	2	0	0	1	2	1	1	2	1	2	0	1	1	2
38	3	1	4	0	1	2	3	3	3	3	3	4	3	4	4	3	3	4	2	3	4	4	4	5	5	3	3	3	5	4	4	4	4	5	5	0	0	2	1	1	0	0	1	0	0	0	0	0	2
43	3	1	5	1	3	1	2	2	2	1	2	3	2	5	2	3	2	3	2	2	3	3	3	4	3	2	2	2	2	3	3	2	2	2	3	0	1	0	2	1	0	1	0	1	1	2	1	2	1
25	3	1	2	0	3	3	3	2	3	4	4	4	3	2	4	2	5	4	4	3	4	4	2	2	3	3	3	4	3	4	4	5	3	4	6	1	0	1	1	0	0	1	1	0	0	1	0	0	1
34	3	1	5	0	1	1	1	2	1	1	3	3	3	1	3	1	3	3	4	3	2	3	2	1	1	1	4	3	1	3	3	2	1	1	2	0	1	0	1	0	0	0	0	0	0	0	0	0	0
42	3	1	5	0	2	1	1	3	2	2	1	2	2	2	2	2	1	3	3	3	3	1	1	3	3	2	5	1	1	1	1	7	5	1	3	2	0	0	1	0	0	1	1	1	1	1	1	1	2
36	3	1	5	1	1	1	1	1	1	1	1	1	3	1	1	1	1	1	1	1	1	1	3	3	3	1	1	1	1	3	1	1	1	1	1	0	1	1	1	1	0	1	2	0	1	0	0	0	1
32	3	1	2	0	2	2	2	1	1	3	3	3	3	2	4	2	1	3	4	3	3	3	4	4	4	4	4	4	4	3	2	3	4	5	5	1	0	0	2	2	1	0	2	2	1	0	1	1	2
41	3	1	5	1	3	2	3	3	3	2	2	2	4	3	3	4	2	3	4	3	2	2	1	4	4	3	5	3	3	3	4	5	3	3	5	1	0	1	1	1	0	0	0	0	0	1	1	1	1
41	4	1	5	0	1	2	1	2	2	4	3	4	2	3	3	2	3	4	3	3	3	4	2	3	3	4	4	3	4	4	3	2	2	3	5	0	1	1	1	1	0	0	0	0	0	0	1	1	1
32	3	2	3	0	1	2	3	2	4	5	3	3	2	2	3	5	4	2	5	3	2	4	4	5	5	2	3	2	3	1	3	5	3	5	2	1	2	1	0	2	2	0	0	1	0	0	0	0	2
34	3	1	4	2	1	1	1	1	1	1	1	1	1	1	1	1	1	5	3	2	3	2	2	4	3	1	1	1	1	1	1	1	1	1	1	1	2	1	1	0	0	0	0	0	0	0	0	0	1
30	4	1	4	0	2	3	2	2	2	2	3	2	1	2	2	2	2	2	2	3	3	2	2	2	3	1	2	2	3	2	3	3	1	3	3	0	1	0	1	1	0	0	1	0	0	0	0	0	1
38	4	1	3	0	2	1	1	1	1	2	2	2	2	2	3	3	3	2	3	3	3	3	3	3	3	3	3	3	3	2	3	3	1	1	5	1	2	1	2	2	1	1	1	1	2	1	1	1	1
31	4	1	4	0	2	2	3	2	2	4	4	3	3	2	3	2	3	3	5	4	4	3	2	3	3	3	3	4	3	2	4	5	2	3	5	2	0	1	0	0	0	0	2	0	0	0	1	0	2
30	3	1	2	0	3	3	5	5	5	2	3	3	1	5	3	5	2	4	5	4	4	4	3	5	5	5	1	4	5	5	5	7	6	6	4	0	1	1	2	1	0	0	0	0	0	1	2	0	2
32	3	1	4	0	1	1	1	1	1	1	1	1	1	1	1	1	1	1	4	4	4	3	1	2	1	1	5	1	4	1	1	1	1	1	5	0	0	0	0	0	0	0	0	0	0	0	0	0	0
37	3	1	2	0	4	4	4	4	4	3	3	2	2	3	2	2	4	3	4	2	2	3	3	4	4	3	3	3	3	4	3	5	4	3	1	1	2	0	1	2	0	0	0	0	0	0	1	1	1
28	5	1	2	0	3	3	2	3	3	2	2	1	2	1	2	1	1	4	2	4	3	2	1	3	2	1	2	3	2	4	4	2	2	1	2	0	0	1	1	2	0	0	0	0	0	1	0	2	1
44	5	1	5	1	1	1	1	3	3	1	3	2	4	2	4	3	4	5	3	4	4	2	4	3	3	2	2	2	3	2	4	1	1	1	3	0	0	0	1	2	0	0	0	1	0	0	0	0	1
27	2	1	1	0	5	3	3	5	3	3	1	3	3	1	5	3	5	5	4	3	4	3	2	5	5	4	2	4	4	3	5	5	5	5	5	1	0	1	0	1	0	0	2	0	0	1	0	0	2
29	4	1	2	0	4	4	4	3	2	4	5	2	3	2	5	5	4	3	3	3	3	4	4	3	3	5	4	4	4	5	5	6	5	6	6	0	1	2	1	1	0	1	1	0	1	0	1	2	2
40	3	1	5	0	1	1	1	1	1	2	2	2	1	1	1	1	1	3	3	3	4	3	3	3	3	1	5	3	5	5	3	2	1	2	3	0	1	0	1	0	0	0	0	0	0	0	1	0	2
40	4	1	5	1	1	1	1	1	1	1	1	1	1	1	2	1	2	1	2	2	2	1	2	2	2	1	2	2	2	1	3	1	2	2	2	0	0	0	1	0	0	0	0	0	0	0	1	2	1
35	3	1	4	2	1	1	1	3	1	1	1	3	3	2	1	1	1	5	3	3	3	1	1	5	5	1	1	3	3	3	5	1	7	6	7	1	2	2	1	1	0	0	1	0	0	1	0	1	1
28	4	1	2	0	1	3	1	1	1	1	1	1	1	3	3	2	1	3	3	3	3	3	1	2	2	1	2	1	3	3	5	2	1	2	5	0	0	1	1	1	0	0	0	0	0	0	0	0	1
32	4	1	4	0	3	2	3	3	2	4	4	3	5	1	4	3	5	3	4	3	2	4	2	5	4	3	4	3	4	4	2	2	6	2	2	1	0	2	1	0	0	0	0	1	1	0	1	0	2
36	4	2	3	0	2	2	3	1	2	4	2	3	3	2	3	2	2	4	5	5	4	4	5	5	5	3	5	4	3	2	4	2	1	1	2	1	1	1		1	0	0	0	0	0	0	0	1	2
32	3	1	4	0	1	3	4	4	3	3	3	4	2	3	3	2	4	5	5	4	5	5	1	5	5	1	3	4	4	4	5	7	5	6	6	0	1	1	2	2	0	1	1	1	0	1	0	0	2
39	5	1	999	1	3	3	3	4	3	4	5	4	4	4	5	3	4	4	3	4	5	4	2	4	5	2	4	4	4	4	5	5	3	4	5	0	1	1	1	2	0	0	1	0	0	0	1	0	0
30	4	1	2	0	3	2	3	3	3	3	3	3	2	2	2	2	3	3	4	4	3	3	2	3	3	2	3	3	3	3	3	5	1	2	3	0	0	1	1	1	0	0	0	0	0	0	0	1	1
33	5	1	3	1	1	1	2	1	2	2	1	2	2	2	3	2	2	4	3	3	4	3	2	4	4	2	4	2	4	2	2	2	2	2	2	0	1	1	1	1	0	0	1	0	0	1	0	0	1
37	3	1	4	0	1	3	3	1	1	5	3	3	3	1	5	1	2	4	2	2	3	3	3	5	5	1	1	5	5	3	3	6	2	1	1	0	0	0	0	0	0	0	0	0	0	0	0	1	1
34	3	1	3	0	3	2	3	1	3	3	4	3	1	4	3	1	3	2	4	4	3	3	2	5	4	4	3	2	4	1	3	3	2	2	5	1	1	0	1	0	1	0	0	1	0	1	1	0	1
37	4	2	4	0	3	3	2	3	3	2	4	4	4	2	4	5	4	5	3	5	5	4	2	4	2	2	3	3	4	2	2	4	4	3	5	1	1	1	0	1	0	0	0	0	0	0	1	2	1
33	4	1	3	0	2	3	4	2	3	4	5	5	4	4	5	5	5	5	4	5	5	5	5	5	5	5	4	4	4	3	5	3	2	5	6	1	2	0	1	1	1	2	2	1	0	0	2	2	2
38	4	1	4	0	3	5	3	3	3	5	5	5	5	5	1	3	5	5	5	3	1	5	3	5	5	3	3	3	5	5	5	7	6	4	5	1	2	1	1	2	0	0	0	1	0	0	1	1	2
39	4	1	5	1	1	1	1	1	1	1	1	1	1	1	3	1	1	3	2	2	3	1	1	3	3	1	1	1	3	1	1	1	1	1	1	1	1	1	1	1	0	0	0	0	0	0	0	0	0
29	4	1	3	0	1	1	1	1	2	3	4	2	3	2	3	2	4	3	2	3	3	4	1	2	3	1	4	3	4	1	4	2	2	2	2	1	1	0	0	1	0	0	1	0	0	0	1	1	2
28	3	2	3	0	1	1	1	1	3	1	3	3	3	3	1	3	3	5	5	5	5	5	1	3	3	3	3	3	5	5	1	3	5	3	3	2	0	0		0	0	0	0	0	0	0	2	2	2
36	4	2	2	0	1	1	1	1	1	3	4	2	1	1	3	4	3	3	4	3	3	2	4	4	4	1	4	3	3	2	4	2	1	1	5	0	1	0	0	1	0	0	0	0	0	0	0	0	1
36	4	1	3	0	2	2	3	4	2	5	5	5	4	3	5	5	4	4	3	3	4	3	1	4	5	2	4	4	4	2	5	6	3	6	6	0	0	1	2	2	2	1	2	2	2	0	2	0	2
36	4	1	999	0	2	2	2	2	1	4	4	4	3	1	4	2	4	4	5	4	4	3	3	5	4	2	4	4	5	3	4	4	3	3	6	0	1	0	1	1	1	0	0	0	0	0	1	0	0
44	3	1	4	0	1	1	1	1	1	1	1	2	3	2	3	3	3	3	2	2	3	3	3	3	2	1	3	3	3	1	2	4	5	4	4	0	0	1	0	0	0	0	1	2	0	0	0	0	1
39	4	1	4	0	1	2	2	3	3	4	4	3	4	5	2	3	4	2	2	2	3	4	1	2	3	1	3	4	4	4	3	3	2	6	5	1	0	1	1	2	0	1	0	0	0	0	1	1	2
34	4	1	3	0	1	2	2	2	2	3	4	3	3	2	3	3	3	3	3	2	2	3	3	4	3	3	3	3	4	3	4	3	2	2	2	0	1	2	0	0	1	0	1	1	0	0	0	0	1
38	3	1	3	0	1	3	1	3	1	3	1	3	3	1	3	1	1	3	3	5	3	3	1	5	5	3	3	3	3	3	5	4	1	1	1	1	2	1	1	2	0	0	1	1	0	1	1	1	2
32	3	1	3	0	1	3	3	2	2	4	4	4	3	3	2	3	3	2	3	2	2	3	3	3	4	3	2	2	2	3	2	5	3	3	3	1	2	1	1	1	0	0	1	0	0	1	1	0	2
31	4	1	3	1	1	1	3	3	3	1	3	1	3	1	1	3	1	3	3	1	1	3	1	5	3	3	1	1	3	1	3	1	1	1	1	1	2	2	2	1	2	1	2	1	1	1	2	1	1
30	4	2	2	0	1	2	2	3	2	3	3	3	2	1	3	2	3	4	4	3	2	3	4	2	3	3	2	3	2	2	3	5	2	2	5	2	1	0	0	0	0	0	0	0	0	0	0	1	1
23	3	1	2	0	1	1	1	1	1	1	3	1	3	1	2	1	1	2	5	1	1	1	1	5	5	1	1	1	1	1	1	1	1	1	1	0	1	1	1	0	0	0	0	0	0	0	0	0	1
30	3	1	3	0	2	2	1	2	3	3	3	2	1	1	1	2	4	2	3	2	1	2	1	3	3	2	2	3	2	2	1	2	2	2	2	0	1	0	1	1	0	1	1	0	0	2	2	1	1
45	5	2	1	1	1	1	1	1	1	1	2	1	3	1	3	1	1	3	3	3	1	2	3	5	5	1	2	4	4	1	5	2	1	1	3	2	0	0	0	0	0	0	1	0	0	0	1	2	1
28	3	1	4	1	2	1	2	2	2	4	2	3	2	1	4	2	3	5	5	5	5	3	1	3	2	3	4	2	3	4	4	3	2	4	5	0	1	0	1	1	0	0	0	0	0	0	0	1	1
36	4	2	1	1	3	5	5	5	5	5	5	5	5	5	5	5	5	5	5	3	1	5	3	5	5	5	5	3	5	5	5	7	7	7	1	0	0	1	1	1	1	0	1	0	0	0	0	0	1
36	5	1	4	0	1	1	1	1	1	1	2	1	1	1	1	1	1	2	2	2	2	1	1	1	1	1	1	1	1	1	1	1	1	1	1	0	0	0	1	1	0	0	0	0	0	0	1	0	0
24	4	1	2	0	1	1	1	1	1	2	1	1	1	1	1	1	1	1	2	3	3	3	3	3	2	1	2	2	1	1	1	1	1	1	1	0	0	0	2	0	0	0	0	0	1	1	2	0	0
40	4	1	999	2	2	2	2	2	2	3	2	2	2	5	3	3	3	3	4	3	2	3	2	4	3	2	3	3	3	2	3	5	2	2	6	0	1	0	2	0	0	0	1	0	0	0	1	1	1
26	4	1	2	0	3	4	2	4	4	5	5	4	4	4	5	4	4	5	5	5	5	4	3	5	5	5	4	5	5	4	5	5	3	2	6	1	2	2	2	1	1	1	2	2	0	2	0	0	2
44	4	1	5	2	1	3	3	1	3	3	1	1	1	1	3	1	1	3	1	3	3	1	3	3	3	5	3	1	3	3	3	1	1	1	1	1	1	0	0	0	0	1	1	0	0	0	1	1	1
40	4	2	1	2	1	1	1	2	1	1	1	1	1	1	1	3	1	1	5	5	5	3	3	5	4	1	3	1	2	4	3	1	2	1	4	1	1	0	0	1	0	0	1	0	0	0	1	1	1
27	2	1	2	0	2	2	1	1	1	1	3	2	1	1	2	3	3	5	3	2	2	3	2	1	1	4	3	2	4	4	4	3	2	2	2	0	1	0	1	2	0	0	0	0	0	0	0	0	2
38	2	1	5	2	5	5	5	5	5	3	5	5	4	5	5	5	4	4	1	4	4	5	3	4	4	2	5	3	4	3	5	5	5	7	5	1	1	1	1	2	1	1	1	2	1	1	0	0	2
34	4	1	3	1	1	3	1	1	2	3	3	3	2	3	1	1	3	2	3	4	3	4	5	4	1	2	4	2	3	1	3	2	2	3	2	0	0	1	2	1	0	1	1	1	0	1	0	0	2
33	3	1	2	1	3	4	2	2	3	3	4	4	3	3	2	2	3	3	4	3	2	4	4	3	2	3	4	4	4	4	3	6	1	6	7	1	1	2	2	1	1	1	1	1	1	1	0	0	1
28	4	1	2	0	3	4	3	4	3	4	4	4	5	4	4	3	5	3	3	3	4	4	3	5	5	5	4	4	4	4	3	3	3	3	5	1	1	0	0	2	0	1	1	1	1	1	2	1	2
28	4	1	2	0	1	1	1	3	2	3	4	2	2	1	1	1	1	5	5	3	1	1	1	5	2	3	5	2	1	2	1	5	1	1	1	0	0	1	0	1	0	0	0	0	0	0	0	0	2
33	4	1	4	1	1	2	1	2	2	3	2	2	3	1	1	2	2	4	4	3	3	3	2	2	4	2	2	2	1	1	2	2	1	1	2	1	0	0	1	2	1	1	0	1	1	1	1	1	1
28	4	1	4	0	1	1	1	1	1	1	1	1	1	1	1	1	3	3	3	3	3	3	1	3	3	1	3	3	3	1	3	2	2	2	2	0	1	0	1	0	0	1	0	0	0	0	1	1	1
27	4	1	2	0	1	2	2	2	2	2	2	4	4	2	4	2	2	2	4	2	3	2	1	3	2	2	2	2	2	1	3	2	2	3	2	0	0	0	1	1	0	1	2	0	0	0	1	0	2
27	3	1	2	0	2	1	3	4	3	2	3	2	2	1	3	3	5	4	4	2	2	2	1	5	5	1	2	3	3	2	3	2	3	2	3	2	0	1	1	1	0	0	0	0	0	1	0	2	1
26	4	2	2	0	2	2	2	2	2	3	3	3	2	3	3	2	2	3	3	3	3	3	3	2	2	2	2	2	2	2	2	2	3	2	1	0	0	0	0	0	0	0	0	0	0	0	0	0	0
26	4	1	2	0	3	2	3	5	4	3	4	3	2	4	4	4	3	3	4	2	2	3	2	2	4	4	4	2	3	2	3	3	4	6	3	0	0	0	1	1	0	0	0	0	0	0	0	0	1
42	4	1	5	1	2	3	2	3	2	2	4	2	2	2	3	3	3	2	3	2	3	4	2	3	3	3	3	3	2	4	3	5	5	5	3	0	0	1	1	2	1	1	0	0	0	0	1	1	2
45	4	1	5	2	2	2	1	2	2	2	3	3	2	2	3	3	3	3	3	3	3	3	2	1	2	2	3	3	3	3	4	3	3	3	3	0	1	0	1	0	0	0	1	0	0	0	0	1	0
42	5	2	5	2	3	2	2	1	1	3	4	3	3	4	5	4	4	4	3	5	5	4	4	5	5	4	4	2	1	3	1	1	1	1	2	0	1	2	1	1	1	0	0	0	1	0	0	0	2
38	3	1	5	2	1	3	3	1	1	3	2	2	2	5	2	2	4	3	3	4	3	3	4	4	2	1	3	2	4	2	4	1	1	1	1	1	2	0	2	0	1	0	1	0	0	0	1	1	2
31	3	1	3	0	2	2	2	3	3	1	1	1	2	4	2	4	4	3	3	2	3	2	4	5	5	4	3	3	4	2	4	2	3	5	6	1	2	0	0	0	1	0	1	0	0	0	1	0	2
27	3	1	3	1	5	5	5	5	4	3	3	2	2	3	3	4	4	4	3	4	4	4	2	3	3	4	3	3	3	3	4	4	4	4	4	2	2	1	1	0	0	0	2	1	1	1	2	2	1
32	4	2	2	0	1	1	1	1	1	1	3	3	2	1	2	3	4	4	5	5	4	3	3	3	3	3	4	3	2	2	1	2	3	3	2	0	2	0	0	0	0	0	0	0	0	0	0	0	1
32	5	2	2	1	2	2	3	1	3	4	3	3	2	5	2	2	1	5	5	5	5	3	4	5	5	1	3	3	4	4	5	5	2	3	6	0	0	0	0	0	0	0	1	0	0	0	1	1	1
27	3	2	4	0	1	1	1	1	1	1	1	1	1	1	2	1	4	3	1	1	2	2	2	2	2	1	3	2	1	2	1	1	1	1	1	0	0	0	0	1	1	0	1	0	1	0	0	0	1
40	5	1	4	0	1	1	1	1	1	3	2	2	2	2	1	1	1	3	4	4	4	3	2	1	3	1	3	1	3	1	1	5	2	3	6	0	0	0	0	0	1	0	1	1	1	0	0	1	1
31	5	1	4	0	1	3	2	2	2	3	4	3	3	5	1	2	4	2	3	2	2	3	2	3	3	4	4	3	3	4	4	5	3	2	2	0	0	0	0	1	0	0	0	1	0	1	0	1	0
28	4	1	3	1	3	3	3	4	4	3	4	4	2	4	3	4	4	4	4	3	3	4	3	4	4	4	4	3	4	2	2	3	3	5	3	0	1	1	1	0	1	1	1	1	1	1	1	1	1
40	4	1	5	2	3	2	2	2	2	1	3	2	2	2	2	3	2	3	4	3	2	4	3	3	3	3	4	3	3	2	4	5	2	3	3	0	1	1	2	1	0	1	1	0	0	0	1	1	1
39	4	1	5	0	3	3	4	5	5	3	4	2	4	3	3	3	4	4	2	3	5	4	3	1	1	1	5	3	4	1	3	6	5	6	2	0	0	1	1	1	0	1	0	0	0	0	2	2	1
26	4	2	2	0	1	3	1	1	3	5	4	5	4	3	5	5	1	4	2	3	4	4	1	5	5	3	5	4	4	5	5	1	4	7	7	1	1	2	0	1	2	2	0	0	0	0	1	0	2
26	4	1	3	1	4	3	1	3	1	1	1	2	4	1	1	1	1	1	4	2	1	2	1	1	1	1	4	4	1	1	1	2	1	2	3	1	1	0	0	0	0	0	0	0	0	0	0	0	0
26	3	2	2	0	3	3	2	2	2	3	4	3	1	1	3	3	4	3	2	4	2	3	4	5	3	4	4	4	5	5	2	4	2	5	5	0	1	1	0	1	0	0	0	0	0	0	1	0	0
32	3	1	3	0	1	1	1	1	1	1	1	1	1	3	3	1	1	3	1	1	3	3	1	1	3	1	5	3	1	5	3	7	7	7	7	0	1	1	2	1	0	1	0	1	1	0	0	1	1
27	4	1	4	1	2	2	2	2	2	2	2	3	2	2	3	2	3	2	3	3	3	4	2	3	3	2	4	2	3	2	3	2	2	3	4	0	0	1	1	1	0	0	1	0	0	0	0	0	1
25	3	1	2	0	1	2	2	2	1	3	2	3	2	1	3	3	3	4	3	3	2	4	4	2	3	3	4	3	4	3	4	2	3	3	5	2	2	1	2	2	0	1	1	0	1	0	1	1	1
27	4	1	4	0	1	3	3	1	3	3	3	4	3	1	3	3	4	5	4	4	4	3	3	5	4	3	2	4	4	3	3	5	1	4	7	2	0	1	1	1	2	1	2	1	1	0	2	2	1
25	4	1	2	0	1	1	2	1	1	3	2	1	2	2	4	1	3	4	4	4	4	3	2	2	4	1	2	2	2	1	1	3	1	2	3	0	0	0	0	1	0	0	0	0	0	0	1	0	1
[truncated: 23 more columns]
